# Supplementary material for: HIV testing uptake and prevalence among hospitalized older adults in Togo: A cross-sectional study
Source: PLoS One. 2021 Feb 2;16(2):e0246151. doi: 10.1371/journal.pone.0246151 (PMC7853528; doi:10.1371/journal.pone.0246151)
Supplement: S1 Dataset — (XLSX) [file pone.0246151.s001.xlsx]

## Sheet: S1 Dataset
NUMID	IDOPS	DATENAISS	CNI	AGEREV	STRUC	AUTSTRU	SERV	PRECISER	NUMIDE	DATENQ	HEURD	DATENT	NOMENQ	SEX	NIVEAU	NATION	AUTNAT	HABIT	AUTHA	SITMAT	POLYG	NBRFEM	NBRENF	ENFVIV	ENFVIL	ENFTOG	ENFETR	SITPROF	PENSI	RETRA	VEUVA	INVAL	AUTPEN	AIDFINA	ENFT	FAMPR	AUAID	REVENU	AUTREV	BESOI	CHARG	ASSURAN	LOGEME	AUTLOG	SEUL	CONJ	ENFA	FRER	FAMIL
11	NKK	2019-01-01	0	53	2		1		ABDMOUCA66	2019-03-14	11.45	2019-03-12	KADANGHA	1	3	1		1		1	0	NA	6	6	0	0	6	2	0	NA	NA	NA	NA	0	NA	NA		3		2	0	0	1		0	1	1	0	0
2	NKK	1939-01-01	0	80	1		1	2	TSOROSSO39	2019-03-19	17.20	2019-03-10	KOUAKOU	2	0	1		0	TADO	2	NA	NA	6	6	3	2	1	3	0	NA	NA	NA	NA	1	1	0		0		NA	0	0	1		0	0	1	0	0
63	NKK	1948-01-01	NA	70	4	CHP MANGO	1	NA	ADAALAMA48	2018-10-05	09.25	2018-10-04	AGBOKOU	1	0	1		0	Mango	1	0	NA	10	6	1	4	1	0	0	NA	NA	NA	NA	1	1	0		1		1	0	0	1		0	1	1	0	0
54	NKK	1967-07-15	NA	51	2		1	NA	ADEKOMCA67	2018-08-25	12.19	2018-08-17	DAKEY	1	1	1		1		5	0	NA	5	5	5	0	0	2	0	NA	NA	NA	NA	0	NA	NA		1		2	7	0	1		0	1	1	0	0
24	NKK	1964-09-27	1	55	1		2	3	ADJPAUSO64	2019-03-17	18.45	2019-03-17	EVI	1	1	1		1		1	0	NA	2	2	2	0	0	1	0	NA	NA	NA	NA	0	NA	NA		3		3	NA	NA	NA		NA	NA	NA	NA	NA
206	NKK	1928-01-01	0	91	1		2	NA	ADZKOMSO28	2019-05-30	14.15	2019-05-28	KADANGHA	1	1	1		0	KPALIME	1	0	NA	9	9	NA	1	8	0	0	NA	NA	NA	NA	1	1	0		1		2	1	0	1		0	1	1	0	0
7	NKK		0	56	1		1	5	BAYYAOSO63	2019-03-20	12.30	2019-03-12	KOUAKOU	1	4	1		1		1	0	NA	4	4	4	0	0	0	1	1	0	0	NA	0	NA	NA		2		2	5	0	1		0	1	1	0	0
31	NKK	1961-01-01	0	58	1		1	5	AGBATTSO61	2019-03-14	15.10	2019-03-11	KOUAKOU	1	2	1		1		1	1	2	5	5	4	0	1	2	0	NA	NA	NA	NA	0	NA	NA		3		1	7	0	1		0	1	1	0	0
9	NKK	1948-01-01	0	71	1		2		AGBKPASO48	2019-03-11	10.00	2019-03-08	KADANGHA	1	1	1		0	Kara	1	0	1	7	4	4	0	0	0	1	1	0	0	NA	1	1	0		1		2	3	1	1		0	1	1	0	0
59	NKK	1958-01-01	NA	70	2		1	2	AGBOLICA58	2018-08-25	12.36	2018-08-22	DKD	2	2	2	Ghanéenne	1		2	NA	NA	6	6	3	3	0	2	0	NA	NA	NA	NA	1	1	0		3		2	0	0	2		0	0	1	0	0
28	NKK	2019-01-01	NA	57	2		1	NA	AGLADJCA62	2019-03-15	09.00	2019-03-13	KADANGHA	2	1	1		0	TSEVIE	1	NA	NA	6	5	0	5	0	2	0	NA	NA	NA	NA	1	1	0		3		2	5	0	1		1	0	0	0	0
56	NKK	1956-01-01	0	62	2		1	4	AGOATACA56	2018-08-26	10.55	2018-08-23	HERMANN	1	2	1		1		NA	1	2	5	5	0	0	0	0	1	1	0	0	NA	0	NA	NA		2		2	12	0	1		0	1	1	0	0
32	NKK	1953-01-01	0	65	4	CHR-LC	1	6	AKAKOULC53	2018-02-17	13.00	2018-11-29	AMEGAN	2	0	1		NA		2	NA	NA	5	4	0	4	0	2	0	NA	NA	NA	NA	1	1	0		3		2	0	0	3	Chez son fils	0	0	1	0	0
60	NKK	1961-04-05	1	57	4	CHP KPALIME	1	NA	AMEATSKP61	2018-10-03	12.25	2018-10-01	SIMO	1	2	1		0	Danye	1	0	NA	5	5	2	3	0	0	1	1	0	0	NA	0	NA	NA		2		2	7	1	1		0	1	1	0	0
70	NKK	1943-01-01	0	76	1		1	2	AMEYAOSO43	2019-02-27	11.30	2019-02-25	KOUAKOU	1	3	1		1		1	NA	3	13	13	10	0	3	0	0	NA	NA	NA	NA	1	1	0		1		2	0	0	1		0	1	1	0	0
49	NKK	1940-01-01	1	78	4	CLINIQUE BIASA	1	4	APEKOKBI40	2018-08-28	16.34	2018-08-23	LYM	1	3	1		1		1	0	NA	5	4	4	0	0	1	0	NA	NA	NA	NA	0	NA	NA		3		2	0	0	1		0	0	1	0	0
10	NKK	1962-01-01	0	57	2		1		APEMARCA62	2019-03-15	08.15	2019-03-13	KADANGHA	2	2	1		1		1	NA	NA	3	3	0	0	3	0	0	NA	NA	NA	NA	1	1	0		1		2	0	1	1		0	1	1	0	0
45	NKK	1943-01-01	0	75	2		1	NA	ASSMASCA43	2018-08-25	13.58	2018-08-13	DKD	2	2	1		1		2	NA	NA	5	5	5	0	0	3	0	NA	NA	NA	NA	1	1	1		1		2	0	0	1		0	0	1	0	0
19	NKK	2019-01-01	0	50	2		1	4	NDJYAKCA69	2019-03-14	09.20	2019-03-11	KADANGHA	1	2	1		0	Mango	1	0	NA	8	8	8	0	0	0	1	1	0	0	NA	0	NA	NA		2		2	9	1	1		0	1	1	0	0
46	NKK	1960-01-01	0	60	2		1	1	ATAZAKCA60	2018-08-25		2018-08-24	DAKEY	1	0	1		1		5	1	3	13	13	6	7	0	2	0	NA	NA	NA	NA	0	NA	NA		3		1	7	0	2		0	1	1	0	0
30	NKK	1944-01-01	0	75	1		1	5	AZIDORSO44	2019-03-14	16.20	2019-03-10	KOUAKOU	2	0	1		1		2	NA	NA	6	6	6	0	0	3	0	NA	NA	NA	NA	1	1	0		1		1	0	0	1		0	0	1	0	0
17	NKK	2019-01-05	1	50	1		1	6	BELMAMSO69	2019-03-14	10.45	2019-03-05	KOUAKOU	1	2	1		1		1	1	2	3	3	3	0	0	2	0	NA	NA	NA	NA	0	NA	NA		3		NA	6	0	1		0	1	1	0	0
21	NKK	2019-12-31	1	59	1		2	3	BITTCHSO60	2019-03-17	15.15	2019-03-13	EVI	1	3	1		1		1	0	NA	9	9	4	5	0	0	1	1	0	0	NA	1	1	0		2		3	6	1	1		0	1	1	0	0
55	NKK	1960-04-02	0	58	2		1	2	BODAKOCA60	2018-08-25	14.20	2018-08-17	AMEDE	2	2	1		NA		1	NA	NA	7	7	1	5	1	2	0	NA	NA	NA	NA	0	NA	NA		3		NA	2	0	1		0	1	1	0	0
18	NKK	2019-12-31	0	61	1		2	3	DJAFLISO58	2019-03-17	16.17	2019-03-08	EVI	1	3	1		1		1	0	NA	6	6	4	2	0	0	1	1	0	0	NA	1	1	0		1		3	13	1	1		0	1	1	0	0
27	NKK	1952-12-31	1	67	1		2	3	DJOMALSO52	2019-03-15	13.40	2019-02-13	DKD	1	3	1		1		1	0	NA	11	11	2	9	0	1	1	1	0	0	NA	0	NA	NA		3		4	10	1	1		0	1	1	0	0
719	MOAP		NA	85	2		1	6	DOSABLCA33	2018-02-19	12H30	2018-02-18	INCONNU	2	0	1		NA		2	NA	NA	9	7	3	0	4	3	1	0	1	0	0	1	1	0	0	0		1	1	0	3		0	0	1	0	0
3	NKK	1960-01-01	0	59	1		1	2	ESSALISO60	2019-03-19	13.50	2019-03-14	KOUAKOU	1	2	1		1		4	0	NA	1	0	0	0	0	2	0	NA	NA	NA	NA	0	NA	NA		3		2	4	0	2		0	0	0	1	0
192	NKK	1954-07-04	0	66	1		2	NA	GALEDOSO53	2019-05-30	09.25	2019-05-13	AVOYI	1	1	1		1		1	1	2	9	9	8	0	1	0	1	1	0	0	NA	1	1	0		1		2	4	0	1		0	1	1	0	0
42	NKK	1961-01-01	0	57	2		1	NA	GBAKENCA61	2018-08-26		2018-08-25	DKD	1	2	1		1		1	0	NA	1	1	0	0	1	2	0	NA	NA	NA	NA	0	NA	NA		3		3	2	1	1		0	0	1	0	0
29	NKK	1962-12-31	1	57	1		2	3	GBIEKOSO19	2019-03-17	14.20	2019-02-18	DKD	1	2	1		1		1	0	NA	2	2	1	0	1	1	0	NA	NA	NA	NA	1	1	0		3		4	8	0	2		0	1	1	0	0
14	NKK	1963-01-01	0	56	2		1	4	KAGKOSCA63	2019-03-14	07.30	2019-03-11	KADANGHA	2	1	1		1		1	NA	NA	6	5	5	0	0	0	0	NA	NA	NA	NA	1	0	0	Son époux	4	Son époux	2	1	1	1		0	1	1	0	0
13	NKK	1953-01-01	0	66	2		1	4	KANKANCA53	2019-03-16	09.35	2019-03-14	KADANGHA	1	3	1		1		1	1	2	7	7	6	0	1	0	1	1	0	0	NA	1	1	0		2		2	2	0	1		0	1	1	0	0
58	NKK	1965-01-01	NA	53	2		1	2	KEMAMECA65	2018-08-25	11.17	2018-08-17	DAKEY	2	1	1		1		3	NA	NA	0	NA	NA	NA	NA	2	0	NA	NA	NA	NA	1	0	1		3		1	0	NA	3		0	0	0	1	0
22	NKK	1949-01-01	0	70	1		2	6	KONKOMSO49	2019-03-11	09.10	2019-03-06	KADANGHA	1	3	1		0	KPALIME	1	0	NA	5	5	3	0	2	0	1	1	0	0	NA	0	NA	NA		2		2	7	1	1		0	1	1	0	0
16	NKK	1957-01-01	0	62	1		1	6	KONNDOSO57	2019-03-11	15.30	2019-03-04	KOUAKOU	2	1	1		1		2	NA	NA	5	5	5	0	0	2	0	NA	NA	NA	NA	1	1	0		3		2	NA	0	1		0	1	1	0	0
33	NKK	1956-01-01	0	51	4	CHP MANGO	1	NA	KOSVAWMA56	2018-09-27	09.01	2018-09-27	AGBOGAN	2	1	1		0	Mango	2	NA	NA	5	5	3	2	0	3	0	NA	NA	NA	NA	1	0	1		1		0	3	0	1		0	0	1	0	0
51	NKK	1954-01-01	0	64	4	CLINIQUE BIASA	1	NA	KOUJEABI54	2018-08-28	15.45	2018-08-27	LYM	2	1	1		NA		4	NA	NA	4	4	0	4	0	2	0	NA	NA	NA	NA	1	1	0		3		2	2	0	1		0	0	0	1	0
284	NKK		0	73	2		1	NA	KOUPAUCA46	2019-05-13	15.50	2019-05-04	KADANGHA	2	2	1		1		2	NA	NA	8	8	5	1	2	0	1	0	1	0	NA	1	1	0		1		2	1	0	1		0	0	0	1	0
40	NKK	1968-01-01	0	50	3		1	NA	KPAKPAKA68	2018-09-25	11.01	2018-09-19	AYIGAH	1	1	1		0	Ketao	1	1	3	3	3	2	1	0	2	0	NA	NA	NA	NA	0	NA	NA		3		3	10	0	2		0	1	1	0	0
1	NKK	1964-01-01	0	55	1		1	5	KPOKOSSO64	2019-03-20	13.30	2019-03-17	KOUAKOU	1	1	1		1		5	1	2	7	7	7	NA	NA	2	0	NA	NA	NA	NA	0	NA	NA		3		2	5	0	1		0	1	1	0	0
8	NKK	1939-01-01	0	80	1		1	2	LABAGASO39	2019-03-19	16.35	2019-03-09	KOUAKOU	1	2	1		1		1	1	2	13	9	8	0	1	0	0	NA	NA	NA	NA	1	1	0		1		NA	0	0	1		0	0	1	0	0
23	NKK	1968-12-31	0	52	1		2	2	LANGADSO68	2019-03-15	11.10	2019-03-14	KOUAKOU	1	2	1		1		1	0	NA	6	6	4	2	0	2	0	NA	NA	NA	NA	0	NA	NA		3		1	6	1	3		0	1	1	0	0
6	NKK	1960-03-12	0	59	1		1	6	LAWBOBSO60	2019-03-20	14.40	2019-02-28	KOUAKOU	1	2	1		1		1	0	NA	6	6	6	0	0	0	0	NA	NA	NA	NA	1	1	0		1		2	NA	0	2		0	1	1	0	0
12	NKK	1951-01-01	0	68	2		1	6	MAMBACCA51	2019-03-14	10.40	2019-03-13	KADANGHA	1	2	1		1		1	0	NA	4	4	4	0	0	0	0	NA	NA	NA	NA	1	1	0		1		2	0	0	1		0	1	1	0	0
44	NKK	1965-01-01	0	53	2		1	NA	MESJOSCA65	2018-08-25	16.10	2018-08-25	DKD	2	1	1		1		2	NA	NA	5	5	5	0	0	2	0	NA	NA	NA	NA	1	1	0		3		1	1	0	3		0	0	1	0	0
35	NKK	1951-01-01	0	67	3		1	NA	MIGKAXKA51	2018-09-25	13.50	2018-09-17	AYIGAH	1	1	1		0	Niamtougou	1	1	2	15	15	2	11	2	0	1	1	0	0	NA	1	1	0		2		1	10	1	1		0	1	1	0	0
39	NKK	1956-03-03	1	62	4	CHP MANGO	1	NA	MIJAMIMA56	2018-09-28		2018-09-25	AGBOKOU	1	1	1		1		1	0	NA	7	7	2	5	0	0	0	NA	NA	NA	NA	1	0	1		1		NA	2	0	1		0	1	1	0	0
4	NKK	1963-01-05	0	56	1		1	2	MIVAMESO63	2019-03-19	15.00	2019-03-18	KOUAKOU	2	2	1		1		2	NA	NA	1	1	1	0	0	2	0	NA	NA	NA	NA	0	NA	NA		3		NA	2	0	1		0	0	1	0	0
52	NKK	1944-01-01	0	74	2		1	2	MOUABOCA44	2018-08-25	12.35	2018-08-12	AMEDE	1	0	2	Nigériane	1		1	0	NA	9	9	6	0	3	2	0	NA	NA	NA	NA	0	NA	NA		3		3	5	0	2		0	1	0	1	0
48	NKK	1952-01-01	0	66	2		1	2	ORJCHICA52	2018-08-25	15.00	2018-08-22	DKD	2	2	2	Nigériane	1		2	NA	NA	6	4	3	0	1	1	0	NA	NA	NA	NA	1	1	0		3		2	0	0	2		1	0	0	0	0
36	NKK	1965-01-01	0	53	3		1	NA	PAKKAXKA65	2018-09-27	09.53	2018-09-25	AYIGAH	1	1	1		0	Kara	1	1	3	3	3	1	2	0	2	0	NA	NA	NA	NA	1	1	1		3		1	2	0	1		0	0	1	0	0
64	NKK	1959-12-31	1	59	4	CHP NOTSE	1	NA	PALAKONO59	2018-10-03	15.13	2018-10-02	DS	2	2	1		0	Notsè	1	NA	NA	5	4	1	3	0	0	1	1	0	0	NA	1	1	0		2		3	2	1	1		0	0	1	0	0
53	NKK	1931-08-27	NA	87	4	CLINIQUE BIASA	1	NA	PLAANABI31	2018-08-28		2018-08-28	DAKEY	1	3	1		1		5	1	3	11	11	3	0	8	0	1	1	0	0	NA	1	1	0		2		4	0	1	1		0	0	1	0	0
15	NKK	1963-01-01	0	56	2		1	4	SAMKOKCA63	2019-03-15	11.15	2019-03-13	KADANGHA	1	2	1		0	BASSAR	1	0	NA	8	8	6	0	2	2	0	NA	NA	NA	NA	0	NA	NA		3		2	11	0	1		0	1	1	0	0
41	NKK	1958-01-01	0	63	2		1	NA	SEBAFICA58	2018-08-25	18.25	2018-08-13	DKD	2	0	1		0	KPALIME	1	NA	NA	6	6	0	6	0	3	0	NA	NA	NA	NA	1	1	0		1		1	2	0	1		0	1	1	0	0
728	MOAP		0	52	4	NOTSE	1	NA	SEMRITNO66	2018-09-24	10H05	2018-09-20	DS	2	1	1		1		2	NA	NA	3	3	3	0	0	2	0	NA	NA	NA		0	NA	NA		3		1	1	0	3		0	0	0	0	0
26	NKK	1961-01-01	NA	58	2		1	4	SITKOVCA61	2019-03-14	08.30	2019-03-11	KADANGHA	1	3	1		1		1	1	3	10	10	10	0	0	2	0	NA	NA	NA	NA	0	NA	NA		3		2	8	0	1		0	1	1	0	0
20	NKK	1958-11-06	1	61	1		2	3	SOMKNASO59	2019-03-17	15.10	2019-03-12	DKD	1	3	1		NA		1	1	2	2	2	2	2	0	1	1	1	0	0	NA	0	NA	NA		3		5	6	0	1		0	1	1	0	0
34	NKK	1956-01-01	0	51	4	CHP MANGO	1	NA	SOUSAYMA56	2018-09-25		2018-09-22	AGBOGAN	1	0	2	Burkinabè	0	Mango	1	1	4	24	24	NA	NA	NA	2	0	NA	NA	NA	NA	0	NA	NA		3		2	19	0	1		0	1	1	0	0
47	NKK	1950-01-01	0	68	2		1	2	SROFRACA50	2018-08-25	16.20	2018-08-22	DAKEY	1	3	1		1		5	0	NA	2	2	0	0	2	0	1	1	0	0	NA	0	NA	NA		3		NA	0	0	1		1	0	0	0	0
62	NKK	1965-12-31	0	53	4	CHP KPALIME	1	NA	MOKMASKP65	2018-10-01	13.33	2018-09-27	SIMO	2	0	1		0	Kpele	2	NA	NA	3	3	3	0	0	2	0	NA	NA	NA	NA	1	1	0		1		1	0	0	1		1	0	0	1	0
57	NKK	1964-01-01	NA	52	2		1	2	TALLAMCA64	2018-08-25	10.03	2018-08-23	DKD	2	0	1		0	DAPAONG	1	NA	NA	5	4	1	2	1	2	0	NA	NA	NA	NA	0	NA	NA		3		1	1	0	1		0	0	1	0	0
43	NKK	1963-01-01	0	55	2		1	NA	TCHBADCA63	2018-08-25	11.40	2018-08-22	DKD	1	1	1		1		1	0	NA	6	6	3	3	0	1	1	1	0	0	NA	0	0	0		2		2	6	1	1		0	1	1	0	0
65	NKK	1966-01-04	0	53	1		1	2	DOGKOMSO66	2019-02-26	09.10	2019-02-22	KOUAKOU	1	2	1		1		1	0	NA	4	4	4	0	0	0	0	NA	NA	NA	NA	0	NA	NA		3		2	4	0	1		0	1	1	0	0
66	NKK	1951-01-01	0	68	1		1	2	DOUNAWSO51	2019-02-15	15.35	2019-02-07	KOUAKOU	1	0	1		0	DAPAONG	1	0	NA	10	10	0	9	1	2	0	NA	NA	NA	NA	1	0	0		3		0	10	0	1		0	1	0	0	0
67	NKK	1964-11-29	0	54	1		1	2	FOLFOFSO64	2019-02-20	15.40	2019-02-19	KOUAKOU	1	4	1		1		1	0	NA	6	6	3	0	3	2	0	NA	NA	NA	NA	0	NA	NA		3		1	8	2	1		0	1	1	0	0
68	NKK	1963-07-26	0	56	1		1	6	TBVDEDSO63	2019-02-19	15.18	2019-02-02	KOUAKOU	2	2	1		1		3	NA	NA	4	4	4	0	0	2	0	NA	NA	NA	NA	0	NA	NA		3		2	2	0	3		0	0	1	0	0
69	NKK	1958-12-31	0	61	1		1	2	GNAABASO58	2019-02-26	11.40	2019-02-20	KOUAKOU	1	3	1		1		1	0	NA	3	3	3	0	0	0	0	NA	NA	NA	NA	0	NA	NA		0		4	4	1	1		0	1	1	0	0
38	NKK	1958-12-30	1	60	3		1	NA	TCHKAXKA58	2018-09-25	09.42	2018-09-22	AYIGAH	2	1	1		0	Kara	1	NA	NA	4	4	0	4	0	2	0	NA	NA	NA	NA	1	1	1	Conjoint	3		2	1	1	1		0	0	1	0	0
37	NKK	1968-01-01	0	50	3		1	6	TCHKAXKA68	2018-09-27	13.00	2018-09-25	AYIGAH	2	1	NA		0	Toundè	2	NA	NA	4	4	4	0	0	2	0	NA	NA	NA	NA	0	NA	NA		3		2	7	0	2		0	0	1	0	0
72	NKK	1966-12-31	0	52	1		1	5	OTOAWRSO66	2019-02-21	15.30	2019-01-05	KOUAKOU	1	2	1		1		1	0	NA	7	7	6	0	1	0	1	1	0	0	NA	1	1	0		2		2	6	1	1		0	1	1	0	0
73	NKK	1962-12-31	1	63	1		1	2	ANAFOLSO63	2019-02-18	15.21	2019-02-14	KOUAKOU	1	2	1		1		1	0	NA	5	5	5	0	0	2	0	NA	NA	NA	NA	0	NA	NA		3		3	12	0	1		0	1	1	0	0
74	NKK	1961-01-01	0	58	1		1	6	ADEKANSO61	2019-02-21	16.30	2019-02-12	KOUAKOU	2	1	1		1		4	NA	NA	0	NA	NA	NA	NA	2	0	NA	NA	NA	NA	1	0	1		3		0	3	0	1		1	0	0	0	0
75	NKK	1929-01-01	0	90	1		1	3	ATSSOWSO29	2019-02-04	08.20	2019-01-28	KADANGHA	2	0	1		0	Vogan	2	NA	NA	7	5	4	1	0	0	0	NA	NA	NA	NA	1	1	0		1		2	0	0	1		0	0	1	0	0
76	NKK	1961-01-01	0	58	1		1	NA	AROADISO61	2019-02-05	10.10	2019-01-29	KADANGHA	2	0	1		0	Aného	2	NA	NA	9	5	2	0	3	2	0	NA	NA	NA	NA	0	NA	NA		3		2	3	0	3		0	0	0	1	0
77	NKK	1968-01-01	1	51	2		1	NA	PASTCHCA68	2019-02-07	11.25	2019-02-05	KADANGHA	1	2	1		1		1	0	NA	5	5	5	0	0	2	0	NA	NA	NA	NA	0	NA	NA		3		3	6	1	1		0	1	1	0	0
78	NKK	1955-01-01	0	64	2		1	NA	AMAABDCA55	2019-02-11	15.25	2019-02-07	KADANGHA	1	1	1		1		1	1	2	4	1	1	0	0	0	0	NA	NA	NA	NA	0	NA	NA		1		2	4	0	2		0	1	0	0	0
79	NKK	1956-01-01	0	63	1		1	NA	CODGAYSO56	2019-02-04	13.20	2019-02-01	KADANGHA	1	2	1		1		1	1	3	2	2	2	0	0	0	0	NA	NA	NA	NA	0	NA	NA		0		2	0	0	2		0	1	0	0	0
80	NKK	1965-01-01	0	54	1		2	3	AKAVALSO65	2019-02-05	12.34	2019-01-30	KADANGHA	2	1	1		1		1	NA	NA	3	3	0	0	3	2	0	NA	NA	NA	NA	0	NA	NA		3		3	3	0	2		0	1	0	0	0
81	NKK	1956-01-01	1	63	2		1	NA	AYODJECA56	2019-02-11	14.30	2019-02-07	KADANGHA	2	1	1		1		1	NA	NA	4	4	2	0	2	2	0	NA	NA	NA	NA	1	1	0		3		3	7	1	1		0	0	1	0	0
82	NKK	1949-01-01	0	70	2		1	NA	KOWMANCA49	2019-02-07	09.25	2019-02-05	KADANGHA	2	0	2	Ghanéenne	1		2	NA	NA	9	6	2	0	4	0	0	NA	NA	NA	NA	0	NA	NA		3		2	1	0	1		0	0	1	0	0
83	NKK	1966-01-01	0	53	2		1	NA	TAWELICA66	2019-02-07	08.30	2019-05-05	KADANGHA	2	1	1		1		2	NA	NA	4	4	4	0	0	2	1	0	1	0	NA	0	NA	NA		3		2	4	0	2		0	0	1	0	0
84	NKK	1965-01-01	0	54	1		1	NA	DOGTSESO65	2019-02-12	12.20	2019-02-09	KADANGHA	1	0	2	Ghanéenne	1		1	1	2	3	3	3	0	0	2	0	NA	NA	NA	NA	0	NA	NA		3		2	1	0	1		0	1	0	0	0
85	NKK	1945-01-01	0	70	1		1	3	MAHSOFSO45	2019-02-09	08.15	2019-02-08	KADANGHA	2	0	1		0	Aného	2	NA	NA	8	5	5	0	0	0	0	NA	NA	NA	NA	1	1	1		1		2	0	0	1		0	0	1	0	0
86	NKK	1959-01-01	0	60	1		1	NA	IDRROUSO59	2019-02-05	11.00	2019-01-30	KADANGHA	2	0	1		1		4	NA	NA	5	3	3	0	0	2	0	NA	NA	NA	NA	0	NA	NA		3		3	0	0	3		1	0	0	0	0
87	NKK	1960-01-01	0	59	1		1	5	LAWTSOSO60	2019-02-27	09.45	2019-02-25	KOUAKOU	2	1	1		1		2	NA	NA	2	0	0	0	0	3	0	NA	NA	NA	NA	0	NA	NA		0		0	NA	0	2		0	0	0	0	1
88	NKK	1959-01-01	0	60	1		1	NA	AMOABLSO59	2019-02-12	10.35	2019-02-05	KADANGHA	2	0	1		1		2	NA	NA	5	5	2	0	3	2	0	NA	NA	NA	NA	1	1	0		1		3	1	0	2		0	0	1	0	0
89	NKK	1944-01-01	1	75	1		1	NA	GUNTEKSO44	2019-02-12	13.10	2019-02-10	KADANGHA	2	3	1		1		2	NA	NA	1	1	0	0	1	0	1	1	0	0	NA	1	1	0		2		3	2	1	1		0	0	1	0	0
90	NKK	1962-01-01	0	57	1		1	NA	TAIMASSO62	2019-02-12	14.00	2019-01-15	KADANGHA	2	2	1		1		1	NA	NA	2	2	2	0	0	2	0	NA	NA	NA	NA	1	1	0		3		2	7	0	3		0	0	1	0	0
91	NKK	1956-01-01	1	63	1		1	NA	BAMKOUSO56	2019-02-13	15.05	2019-02-11	KADANGHA	1	3	1		1		1	0	NA	6	6	6	0	0	0	1	1	0	0	NA	0	NA	NA		2		3	10	1	1		0	1	1	0	0
92	NKK	1969-01-01	1	50	1		2	3	BIGBADSO69	2019-02-05	13.36	2019-02-02	KADANGHA	1	2	1		0	Sokodé	1	0	NA	5	5	4	1	0	2	0	NA	NA	NA	NA	0	NA	NA		3		3	8	1	1		0	1	0	0	0
93	NKK	1954-01-01	1	65	2		1	NA	JIMSAMCA54	2019-02-07	14.03	2019-02-02	KADANGHA	1	1	1		1		1	1	2	5	3	1	0	2	1	1	1	0	0	NA	0	NA	NA		3		2	10	1	1		0	1	1	0	0
94	NKK	1943-01-01	1	77	1		2	3	ALISALO43	2019-02-04		2019-01-30	LYM	1	3	2	Tchadienne	0	N'djamena	1	1	2	16	14	NA	NA	NA	0	1	1	0	0	NA	1	1	0		2		4	12	0	1		0	1	1	0	0
95	NKK	1967-01-01	0	52	2		1	NA	AKUANGCA67	2019-02-07	14.50	2019-02-04	KADANGHA	2	0	1		1		2	NA	NA	6	3	3	0	0	2	0	NA	NA	NA	NA	1	0	1		3		2	4	0	1		0	0	1	0	0
96	NKK	1961-01-01	0	58	2		1	NA	DALAYOCA61	2019-02-07	10.30	2019-02-06	KADANGHA	2	3	1		1		1	NA	NA	3	3	3	0	0	2	0	NA	NA	NA	NA	0	NA	NA		3		3	0	0	2		1	0	0	0	0
97	NKK	1967-01-01	0	51	1		1	NA	SAMKOFSO67	2019-02-12	11.25	2019-02-07	KADANGHA	1	1	1		0	KPALIME	1	0	NA	7	7	1	6	0	1	0	NA	NA	NA	NA	0	NA	NA		3		2	5	0	1		0	1	1	0	0
98	NKK	1960-01-01	0	59	1		1	NA	MALEDOSO60	2019-02-13	08.00	2019-02-09	KADANGHA	1	1	1		1		1	0	NA	1	1	1	0	0	2	0	NA	NA	NA	NA	0	NA	NA		3		2	11	0	1		0	1	1	0	0
99	NKK	1939-01-01	0	80	2		1	NA	TODAKOCA	2019-02-07	07.36	2019-02-03	KADANGHA	2	0	1		1		2	NA	NA	7	6	3	0	3	0	0	NA	NA	NA	NA	1	1	0		NA		NA	0	0	1		0	0	1	0	0
100	NKK	1954-01-01	1	65	1		2	3	AWAANKSO54	2019-02-05	11.41	2019-01-30	KADANGHA	1	3	1		0	KPALIME	1	0	NA	7	7	5	1	1	1	1	1	0	0	NA	1	1	0		2		2	3	1	1		0	1	0	0	0
101	NKK	1956-01-01	0	63	1		1	3	ABOSAISO56	2019-02-04	12.40	2019-02-02	KADANGHA	1	0	2	Nigériane	1		1	0	NA	11	11	10	0	1	0	0	NA	NA	NA	NA	1	1	0		3		2	8	0	2		0	1	0	0	0
102	NKK	1959-01-01	0	59	1		2	3	YORMARSO59	2019-02-04	15.00	2019-01-29	KADANGHA	2	1	1		1		2	NA	NA	1	1	1	0	0	0	0	NA	NA	NA	NA	1	1	0		1		2	0	0	2		0	0	1	0	0
103	NKK	1955-01-01	0	64	1		1	2	LOKVICSO55	2019-02-20	16.30	2019-02-18	KOUAKOU	2	1	1		1		1	NA	NA	8	6	5	0	1	3	0	NA	NA	NA	NA	0	NA	NA		3		1	4	0	1		0	1	1	0	0
104	NKK	1948-12-31	1	71	1		2	3	TSEYAWSO48	2019-02-05	14.30	2019-02-04	KADANGHA	1	2	1		1		1	0	NA	5	5	1	0	4	1	1	1	0	0	NA	0	NA	NA		3		5	4	0	1		0	1	0	0	0
105	NKK	1966-01-01	0	53	1		1	NA	AHOABASO66	2019-02-12	09.39	2019-02-06	KADANGHA	1	1	1		1		1	1	2	8	8	8	0	0	2	0	NA	NA	NA	NA	1	1	0		3		2	6	0	2		0	1	1	0	0
106	NKK	1944-01-01	NA	75	2		1	NA	ADRMOUCA44	2019-02-21	14.55	2019-02-20	KADANGHA	2	0	1		1		1	NA	NA	4	4	3	0	1	0	0	NA	NA	NA	NA	1	1	1		1		2	0	0	1		0	1	1	0	0
107	NKK	1939-01-01	0	80	1		1	NA	LAGSAISO39	2019-02-20	10.03	2019-02-18	KADANGHA	1	0	2	Nigériane	1		1	0	NA	6	4	0	0	2	0	0	NA	NA	NA	NA	1	1	0		1		2	0	0	2		0	1	1	0	0
108	NKK	1949-01-01	0	70	2		1	NA	AHOKOWCA49	2019-02-18	10.45	2019-02-13	KADANGHA	2	0	1		1		1	NA	NA	6	5	3	1	1	2	0	NA	NA	NA	NA	0	NA	NA		3		2	8	0	1		0	0	1	0	0
109	NKK	1959-01-01	0	60	1		1	NA	DALAKLSO59	2019-02-20	12.20	2019-02-15	KADANGHA	1	3	1		0	Est Mono	1	0	NA	3	2	1	1	0	2	0	NA	NA	NA	NA	1	1	0		3		2	3	1	2		0	1	1	0	0
110	NKK	1960-01-01	0	59	1		1	NA	TOMFOLSO60	2019-02-20	10.40	2019-02-18	KADANGHA	1	2	1		1		1	0	NA	4	4	2	0	2	2	0	NA	NA	NA	NA	1	0	1		3		2	5	0	1		0	1	1	0	0
111	NKK	1968-01-01	0	51	1		1	NA	AGBJOSSO68	2019-02-20	09.15	2019-02-17	KADANGHA	1	2	1		1		4	0	NA	3	3	1	2	0	2	0	NA	NA	NA	NA	0	NA	NA		3		2	2	0	2		0	0	1	0	0
112	NKK	1957-01-01	0	62	2		1	NA	EDJANACA57	2019-02-18	10.01	2019-02-16	KADANGHA	1	3	1		1		1	0	NA	3	3	1	0	2	2	1	1	0	0	NA	0	NA	NA		2		3	3	1	2		0	1	0	0	0
113	NKK	1953-01-01	NA	66	1		1	NA	TORAFOSO53	2019-02-20	11.30	2019-02-13	KADANGHA	1	2	1		1		1	1	2	5	4	0	0	1	0	1	1	0	0	NA	1	1	0		1		2	0	1	2		0	1	0	0	0
114	NKK	1968-01-01	0	51	2		1	NA	KPODAVCA68	2019-02-21	14.00	2019-02-09	KADANGHA	1	1	1		1		1	0	NA	3	3	3	0	0	0	0	NA	NA	NA	NA	1	0	0	Son épouse	1		2	0	0	1		0	1	1	0	0
115	NKK	1942-01-01	0	77	2		1	NA	EGBMADCA42	2019-02-18	08.50	2019-02-17	KADANGHA	2	0	1		1		2	NA	NA	8	8	5	0	3	1	0	NA	NA	NA	NA	0	NA	NA		3		2	2	0	2		0	0	1	0	0
116	NKK	1956-01-01	0	63	2		1	NA	DJAKOMCA56	2019-02-18	08.05	2019-02-02	KADANGHA	1	2	1		1		1	0	NA	7	7	5	0	2	0	0	NA	NA	NA	NA	1	1	0		1		2	3	0	2		0	1	1	0	0
117	NKK	1936-12-31	1	83	2		1	NA	AGBAFICA36	2019-02-19	09.40	2019-02-07	KADANGHA	2	0	1		1		2	NA	NA	19	7	NA	NA	NA	2	1	0	1	0	NA	1	1	0		3		2	4	0	1		0	0	1	0	0
118	NKK	1954-01-01	0	65	2		1	NA	KOUBIKCA54	2019-02-19		2019-02-12	KADANGHA	1	3	1		1		1	0	NA	3	3	0	0	3	0	1	1	0	0	NA	1	1	0		2		2	2	1	1		0	0	1	0	0
119	NKK	1946-01-01	0	73	1		2	NA	SYLKOFSO46	2019-02-27	07.55	2019-02-25	KADANGHA	1	3	1		1		1	0	NA	5	5	5	0	0	0	1	1	0	0	NA	1	1	0		1		2	3	1	1		0	1	1	0	0
120	NKK	1959-01-01	0	60	2		1	NA	BATHODCA59	2019-02-26	11.05	2019-02-23	KADANGHA	2	2	1		1		1	NA	NA	5	5	5	0	0	0	0	NA	NA	NA	NA	1	1	0		1		2	1	1	1		0	1	1	0	0
121	NKK	1960-01-01	0	59	2		1	NA	AYIMATCA60	2019-02-26	08.00	2019-02-19	KADANGHA	1	2	1		1		1	0	NA	4	4	3	0	1	0	0	NA	NA	NA	NA	1	1	0		1		2	2	0	1		0	1	1	0	0
122	NKK	1948-01-01	0	71	1		2	NA	ADOKOMSO48	2019-02-25	09.13	2019-02-22	KADANGHA	1	3	1		0	BADOU	2	0	NA	5	5	3	2	0	0	1	1	0	0	NA	0	NA	NA		2		2	2	1	1		0	0	1	0	0
123	NKK	1954-01-01	0	65	2		1	NA	AZIAKOCA54	2019-02-19	10.25	2019-02-18	KADANGHA	2	2	1		1		2	NA	NA	5	4	0	3	1	0	0	NA	NA	NA	NA	1	1	0		1		2	0	0	1		0	0	1	0	0
124	NKK	1939-01-01	0	82	2		1	NA	SEBRICCA39	2019-02-26	09.38	2019-02-21	KADANGHA	1	2	1		1		2	0	NA	2	2	1	0	1	1	0	NA	NA	NA	NA	1	1	0		1		2	1	0	1		0	0	1	1	0
125	NKK	1958-01-01	0	61	2		1	NA	KANAKOCA58	2019-02-26	08.45	2019-02-21	KADANGHA	2	0	1		1		1	NA	NA	7	7	7	NA	NA	2	0	NA	NA	NA	NA	1	1	0		1		2	1	0	1		0	1	0	0	0
126	NKK	1951-01-13	1	68	1		2	3	BENVERSO51	2019-02-25	14.44	2019-02-14	KADANGHA	2	0	1		1		1	NA	NA	2	2	2	NA	NA	0	0	NA	NA	NA	NA	1	1	0		1		2	0	0	3		0	0	1	0	0
127	NKK	1956-01-01	0	63	1		1	NA	AMEDIDSO56	2019-02-25	10.05	2019-02-22	KADANGHA	1	3	1		1		1	0	NA	4	4	4	NA	NA	0	0	NA	NA	NA	NA	1	1	1		1		1	1	0	1		1	1	1	0	0
128	NKK	1962-01-01	0	57	1		1	NA	OHUONYSO62	2019-02-25	07.30	2019-02-18	KADANGHA	1	1	2	NIGERIA	1		1	0	NA	4	4	2	NA	2	2	0	NA	NA	NA	NA	0	NA	NA		3		3	5	0	2		0	1	0	0	0
129	NKK	1943-01-01	0	76	1		1	NA	AMEKOFSO43	2019-02-27	07.10	2019-02-25	KADANGHA	1	1	1		1		2	0	NA	8	8	8	NA	NA	0	0	NA	NA	NA	NA	1	1	0		4	MES LOCATAIRES	2	1	0	1		0	0	1	0	0
130	NKK	1944-01-01	0	75	1		1	NA	ALIDOLSO44	2019-02-27	11.40	2019-02-16	KADANGHA	2	2	1		1		1	NA	NA	5	5	5	NA	NA	0	1	1	0	0	NA	1	1	1		1		2	1	1	1		0	0	1	0	0
131	NKK	1964-01-01	0	55	1		1	NA	PADMEDSO64	2019-02-25	08.25	2019-02-13	KADANGHA	1	2	1		1		1	1	2	7	5	5	NA	NA	2	0	NA	NA	NA	NA	0	NA	NA		3		3	3	1	1		0	1	1	0	0
132	NKK	1954-01-01	0	65	1		1	NA	NOUABLSO54	2019-02-27	09.15	2019-02-23	KADANGHA	2	0	1		0	ANEHO	2	NA	NA	11	7	7	NA	NA	0	0	NA	NA	NA	NA	1	1	0		1		2	7	0	2		0	0	1	0	0
133	NKK	1966-01-01	0	53	2		1	NA	KOKKOKCA66	2019-02-26	10.20	2019-02-19	KADANGHA	1	2	1		1		1	1	4	3	3	3	NA	NA	0	0	NA	NA	NA	NA	1	0	1		1		2	7	0	1		0	1	1	0	0
134	NKK	1964-01-01	0	55	2		1	NA	NAMMAMCA64	2019-01-25	13.20	2019-01-12	KADANGHA	2	1	1		1		2	NA	NA	4	4	3	NA	1	0	0	NA	NA	NA	NA	1	0	1		0		1	1	0	2		0	0	1	0	0
135	NKK	1961-01-01	0	58	2		1	NA	APINATCA61	2019-01-25	12.25	2019-01-20	KADANGHA	2	2	1		0	KARA	1	NA	NA	2	2	NA	NA	NA	2	0	NA	NA	NA	NA	0	NA	NA		3		1	6	0	2		0	1	1	0	0
136	NKK	1964-01-01	0	55	1		2	NA	NENMANSO64	2019-01-29	17.05	2019-01-29	LYM	2	2	2	NIGERIA	1		1	NA	NA	5	5	2	NA	3	2	0	NA	NA	NA	NA	1	1	1		3		4	2	0	2		0	0	1	0	0
137	NKK	1948-01-01	0	71	1		2	3	SASKLOSO48	2019-01-25	16.35	2019-01-23	LYM	1	2	1		0	BAGUIDA	1	0	NA	6	6	3	1	2	0	1	1	0	0	NA	1	1	0		2		2	2	1	1		0	1	1	0	0
138	NKK	1954-01-01	0	65	2		1	NA	AGBAWOCA54	2019-01-26		2019-01-24	KADANGHA	2	1	1		1		1	NA	NA	3	3	3	NA	NA	0	0	NA	NA	NA	NA	0	NA	NA		3		1	0	0	1		0	1	0	0	0
139	NKK	1906-01-01	0	56	2		1	NA	TOKMARCA63	2019-01-21	11.50	2019-01-09	KADANGHA	2	NA	1		0	KPALIME	2	NA	NA	1	1	1	NA	NA	2	0	NA	NA	NA	NA	0	NA	NA		3		NA	1	0	1		0	0	1	0	0
140	NKK	1968-01-01	0	51	2		1	NA	SOUAFICA68	2019-01-21	17.00	2019-01-17	KADANGHA	2	1	1		1		3	NA	NA	1	1	1	NA	NA	0	0	NA	NA	NA	NA	1	1	0		NA		1	5	0	3		0	0	0	1	0
141	NKK	1959-01-01	0	60	2		1	NA	SOSAMECA59	2019-01-22		2019-01-16	KADANGHA	2	2	1		1		1	NA	NA	0	NA	NA	NA	NA	0	0	NA	NA	NA	NA	0	NA	NA		3		2	1	0	1		0	1	0	0	0
142	NKK	1949-01-01	0	70	2		1	NA	ADOFIOCA49	2019-01-25	11.20	2019-01-22	KADANGHA	2	1	1		0	TABLIGBO	1	NA	NA	9	4	1	3	NA	0	0	NA	NA	NA	NA	1	1	0		0		1	0	0	1		0	1	1	0	0
143	NKK	1954-01-01	0	65	2		1	NA	ADAAYICA54	2019-01-26		2019-01-18	KADANGHA	1	2	1		1		1	1	4	6	2	NA	NA	NA	0	1	1	0	0	NA	0	NA	NA		2		2	2	0	1		0	1	1	0	0
144	NKK	1959-01-01	0	60	2		1	NA	EDOAGBCA59	2019-01-21	15.00	2019-01-11	KADANGHA	1	0	1		0	NOTSE	1	1	3	12	12	12	NA	NA	2	0	NA	NA	NA	NA	0	NA	NA		3		NA	5	0	1		1	0	1	1	0
145	NKK	1969-01-01	0	50	2		1	NA	AFAAMBCA69	2019-01-21	13.15	2019-01-06	KADANGHA	2	0	1		0	VOGAN	3	NA	NA	4	4	4	NA	NA	2	0	NA	NA	NA	NA	0	NA	NA		3		NA	0	0	1		0	0	1	0	0
146	NKK	1951-01-01	0	68	2		1	NA	SEMAMECA51	2019-01-21	13.00	2019-01-11	KADANGHA	2	0	1		1		2	NA	NA	8	6	6	NA	NA	0	0	NA	NA	NA	NA	0	NA	NA		0		NA	0	0	1		0	0	1	0	0
147	NKK	1939-01-01	0	80	2		1	NA	LAWBOECA39	2019-01-23	10.40	2019-01-19	KADANGHA	1	2	1		1		1	0	NA	6	6	6	NA	NA	0	1	1	0	0	NA	0	NA	NA		2		3	0	1	1		0	1	1	0	0
148	NKK	1960-01-01	0	59	2		1	NA	FANKOFCA60	2019-01-26		2019-01-24	KADANGHA	1	1	1		1		1	0	NA	7	7	7	NA	NA	2	0	NA	NA	NA	NA	0	NA	NA		3		2	9	0	1		0	1	1	0	0
149	NKK	1939-01-01	0	80	2		1	NA	ADAAMICA39	2019-01-21	15.55	2019-01-13	KADANGHA	2	0	1		1		2	NA	NA	3	3	1	NA	2	0	1	0	1	0	NA	1	1	0		1		NA	0	0	1		0	0	1	0	0
150	NKK	1954-01-01	0	65	1		1	3	KPAOUKSO54	2019-01-25	15.35	2019-01-14	LYM	1	3	1		1		1	0	NA	4	3	3	NA	NA	0	1	1	0	0	NA	0	NA	NA		2		2	0	1	1		0	1	1	0	0
151	NKK	1954-01-01	0	65	2		1	NA	DJIYAOCA54	2019-01-23	08;30	2019-01-16	KADANGHA	1	3	1		0	ATAKPAME	1	0	NA	6	6	NA	4	2	1	1	1	0	0	NA	1	1	1		2		2	3	1	1		0	1	1	0	0
152	NKK	1949-01-01	0	70	2		1	NA	DJABELCA49	2019-01-25	10.30	2019-01-23	KADANGHA	2	0	1		1		2	NA	NA	2	1	1	NA	NA	0	0	NA	NA	NA	NA	1	1	1		1		2	1	0	2		0	0	1	0	0
153	NKK	1953-01-01	0	66	2		1	NA	TANNAFCA53	2019-01-23	09.25	2019-01-16	KADANGHA	2	0	1		1		1	NA	NA	7	5	NA	NA	NA	0	0	NA	NA	NA	NA	0	NA	NA		0		1	0	0	1		0	1	1	0	0
154	NKK	1949-01-01	0	70	2		1	NA	DJOCLECA49	2019-01-22	08.40	2019-01-20	KADANGHA	2	0	1		0	TSEVIE	2	NA	NA	6	1	NA	1	NA	0	0	NA	NA	NA	NA	0	NA	NA		0		NA	0	0	1		1	NA	NA	NA	NA
155	NKK	1954-01-01	0	65	2		1	NA	GAFANACA54	2019-01-23	07.45	2019-01-15	KADANGHA	1	2	1		1		1	1	2	4	4	1	1	2	0	0	NA	NA	NA	NA	1	1	0		1		2	0	0	1		0	1	0	0	0
156	NKK	1944-01-01	0	75	2		1	NA	MAMAICCA44	2019-01-24	08.45	2019-01-17	KADANGHA	2	1	1		1		2	NA	NA	6	3	1	NA	2	0	1	0	1	0	NA	1	0	1		0		1	0	0	1		0	0	1	0	0
157	NKK	1939-01-01	0	80	2		1	NA	PELAKICA39	2019-01-24	08.00	2019-01-22	KADANGHA	1	0	1		1		1	0	NA	3	3	NA	NA	NA	0	0	NA	NA	NA	NA	1	1	0		1		2	0	0	1		0	1	0	0	0
158	NKK	1949-01-01	0	70	2		1	NA	SENKOMCA49	2019-01-24	09.35	2019-01-18	KADANGHA	1	3	1		1		1	0	NA	5	5	3	NA	2	0	1	1	0	0	NA	0	NA	NA		2		2	6	0	1		0	1	0	0	0
159	NKK	1944-01-01	0	75	2		1	NA	AKPSODCA44	2019-01-22	10.00	2019-01-20	KADANGHA	2	0	1		1		2	NA	NA	6	3	NA	NA	NA	0	0	NA	NA	NA	NA	1	1	0		1		2	6	0	1		0	0	1	0	0
160	NKK	1960-01-01	0	59	NA		2	NA	BOKAKOCA60	2019-01-21	10.40	2019-01-11	KADANGHA	2	2	1		1		2	NA	NA	2	2	NA	NA	NA	2	1	0	1	0	NA	0	NA	NA		3	VEUVAGE	0	4	0	2		0	0	1	0	0
161	NKK	1965-01-01	0	53	1		2	NA	AGBEGNSO65	2018-12-08		2018-12-04	DKD	1	2	1		1		1	0	NA	2	2	2	0	0	2	0	NA	NA	NA	NA	0	NA	NA		3		2	4	0	4	Maison famiale	0	1	1	0	0
162	NKK	1953-01-01	0	65	1		2	NA	ATTMESSO53	2018-12-08	11.02	2018-07-18	DKD	1	2	1		1		1	0	NA	2	2	2	0	0	0	0	NA	NA	NA	NA	1	0	1		1		2	0	0	4	Maison familiale	1	0	0	0	0
163	NKK	1968-09-04	1	50	1		2	NA	DEDABESO68	2018-12-08	09.04	2018-11-18	DKD	1	3	1		1		1	0	NA	3	3	3	0	0	2	0	NA	NA	NA	NA	0	NA	NA		3		4	4	0	4	Maison familiale	0	1	1	0	0
164	NKK	1950-01-01	NA	68	1		2	NA	AGBGILSO50	2018-12-08	09.33	2018-12-05	AMEGAN	1	1	1		0	Vogan	1	0	NA	10	10	2	6	2	2	0	NA	NA	NA	NA	1	1	0		1		2	7	0	1		0	1	1	0	0
165	NKK	1968-05-25	1	50	1		2	NA	ATTGERSO68	2018-12-08	10.13	2018-11-26	DKD	1	3	1		1		1	0	NA	2	2	2	0	0	2	0	NA	NA	NA	NA	0	NA	NA		3		3	4	0	2		0	1	1	0	0
166	NKK	1965-01-01	0	53	1		2	NA	KLOTOGSO65	2018-12-08	14.30	2018-11-27	AMEGAN	1	1	1		0	Tagblibo	1	NA	2	4	4	4	0	0	2	0	NA	NA	NA	NA	1	0	0	CNSS	2		2	4	NA	1		0	1	0	0	0
167	NKK	1948-01-01	0	80	1		2	NA	BOTADJSO48	2018-12-08	12.06	2018-09-04	DKD	2	0	1		1		2	NA	NA	6	5	5	0	0	2	0	NA	NA	NA	NA	1	0	1		1		2	0	0	4	Maison familiale	0	0	0	1	0
168	NKK	1948-01-01	0	80	1		2	NA	ATCMECSO48	2018-12-08	12.50	2018-12-02	DKD	2	0	1		0	Djagblé	1	NA	NA	4	4	2	2	0	2	0	NA	NA	NA	NA	1	1	0		1		2	0	0	4	Maison familiale	0	0	1	0	0
169	NKK	1963-12-31	0	55	1		2	NA	SESAGOSO63	2018-12-08	10.27	2018-11-15	AMEGAN	1	0	1		1		1	0	NA	6	6	5	0	1	2	0	NA	NA	NA	NA	1	1	0		1		4	4	0	1		0	1	0	0	0
170	NKK	1958-01-01	0	58	1		2	NA	TOUSIDSO58	2018-12-08	12.40	2018-12-03	AMEGAN	2	2	1		1		1	NA	NA	1	1	1	0	0	2	0	NA	NA	NA	NA	1	0	0	Eglise	3		2	1	0	1		0	1	0	0	0
171	NKK	1959-06-15	1	59	1		1	NA	SANASSSO59	2018-12-19	15.43	2018-11-30	LYM	2	2	1		1		3	NA	NA	0	NA	NA	NA	NA	2	0	NA	NA	NA	NA	1	0	1		3		1	0	0	3		1	0	0	0	0
172	NKK	1948-06-15	0	70	1		1	NA	FOUMARSO48	2018-12-19	14.34	2018-12-17	LYM	2	0	1		1		2	NA	NA	7	4	4	0	0	0	0	NA	NA	NA	NA	1	1	0		1		2	0	0	1		0	0	1	0	0
173	NKK	1938-06-15	0	80	1		1	NA	AYOAKISO38	2018-12-12	14.05	2018-12-11	LYM	1	0	2	Malienne	1		1	1	3	10	NA	NA	NA	NA	0	0	NA	NA	NA	NA	1	1	1		3		4	NA	0	1		0	1	1	1	0
174	NKK	1955-06-15	0	63	1		1	NA	BILTABSO55	2018-12-12	14.46	2018-12-07	LYM	1	2	1		1		1	1	2	5	5	5	0	0	0	1	1	0	0	NA	0	NA	NA		2		2	4	1	1		0	1	1	0	0
175	NKK	1950-06-15	0	68	1		1	NA	DZOKOUSO50	2018-12-12	12.50	2018-12-06	LYM	1	2	1		0	Kpalimé	1	NA	3	8	7	0	2	5	0	0	NA	NA	NA	NA	1	1	0		1		NA	0	0	3		0	0	0	1	0
176	NKK	15/06/194	1	70	1		1	NA	ABATCHSO48	2018-12-18	15.29	2018-12-18	LYM	1	1	1		1		1	0	NA	7	7	7	NA	NA	0	1	1	0	0	NA	1	1	0		2		1	3	1	1		0	1	0	0	0
177	NKK	2019-06-15	1	60	1		1	NA	AKPKOMSO58	2018-12-18	14.25	2019-12-12	LYM	1	3	1		1		1	0	NA	4	4	4	NA	NA	2	0	NA	NA	NA	NA	0	NA	NA		3		NA	6	0	1		0	1	1	0	0
178	NKK	1947-04-04	1	71	2		1	NA	JOHABACA47	2018-12-01	11.47	2018-11-30	ANANI JOEL	2	1	1		1		2	NA	NA	8	7	4	1	2	1	1	0	1	0	NA	1	1	1		3		2	1	0	1		0	0	1	0	0
179	NKK	1953-01-01	0	65	2		1	1	AFADADCA53	2018-12-01	09.50	2018-11-23	BAWI	2	0	1		0	TSEVIE	2	NA	NA	6	6	2	2	2	2	0	NA	NA	NA	NA	1	1	0		3		3	3	0	1		0	0	1	1	0
180	NKK	1959-01-01	0	59	2		1	1	HOUMARCA59	2018-12-01	09.52	2018-11-28	ANANI	2	0	1		1		2	NA	NA	6	6	4	0	2	2	0	NA	NA	NA	NA	0	NA	NA		3		1	2	0	1		0	0	0	1	0
181	NKK	1940-01-01	0	78	2		1	1	DAWKANCA40	2018-12-01	11.20	2018-11-30	BAWI	2	0	1		1		1	NA	NA	4	4	4	NA	NA	1	0	NA	NA	NA	NA	1	1	0		1		2	2	0	1		0	1	0	0	0
182	NKK	1954-01-01	0	65	3		1	NA	KILKAXCA54	2018-11-03	09.15	2018-11-01	AYIGAH	2	0	1		0	NIAMTOUGOU	2	NA	NA	5	1	1	1	NA	2	0	NA	NA	NA	NA	0	NA	NA		0		0	4	0	1		0	0	1	0	0
183	NKK	1969-01-01	0	50	1		2	NA	KOFKOUSO69	2019-01-12	09.20	2019-01-10	KADANGHA	2	3	1		1		1	NA	NA	4	4	4	NA	NA	2	0	NA	NA	NA	NA	0	NA	NA		3		2	5	1	2		0	0	1	0	0
184	NKK	1962-01-01	0	66	1		2	NA	TCHBABSO62	2019-01-11	15.00	2018-12-09	KADANGHA	1	3	1		0	KARA	1	0	NA	8	8	0	4	4	0	1	1	0	0	NA	0	NA	NA		2		4	7	1	1		0	0	1	1	0
185	NKK	1944-01-01	0	75	1		2	3	CRILOKSO44	2019-01-12	12.50	2019-01-11	KADANGHA	2	0	2	BENINOISE	1		2	NA	NA	7	1	NA	NA	1	0	0	NA	NA	NA	NA	1	1	NA		1		3	1	0	1		0	0	1	0	0
186	NKK	1941-01-01	0	78	1		2	3	BOCKOMSO41	2018-01-12	13.50	2019-01-09	KADANGHA	1	3	1		1		1	0	NA	12	12	9	NA	3	0	0	NA	NA	NA	NA	1	1	0		1		3	2	0	1		0	1	1	0	0
187	NKK	1934-01-01	0	85	1		2	3	AMEAYESO34	2019-01-12	10.50	2018-12-26	KADANGHA	2	1	1		1		2	NA	NA	11	8	6	NA	2	0	1	0	1	0	NA	0	NA	NA		2		2	6	0	1		0	0	1	0	0
188	NKK	1960-01-01	0	58	1		2	3	BITJOSSO60	2019-01-11	13.50	2019-01-05	KADANGHA	2	2	1		1		4	NA	NA	2	1	1	NA	NA	0	0	NA	NA	NA	NA	1	0	1		3		1	0	0	2		1	NA	NA	NA	NA
189	NKK	1942-01-01	0	77	1		2	3	FREDOVSO42	2019-01-11	12.30	2018-12-26	KADANGHA	1	3	1		1		1	1	2	8	7	1	NA	6	0	1	1	0	0	NA	0	NA	NA		2		5	3	1	1		1	NA	NA	NA	NA
190	NKK	1941-01-01	0	77	1		2	3	SIKAKOSO41	2019-01-12	12.00	2019-01-07	KADANGHA	2	0	1		1		2	NA	NA	4	4	3	NA	1	0	0	NA	NA	NA	NA	1	1	0		1		2	0	2	1		0	0	1	1	0
191	NKK	1965-05-16	1	54	1		1	5	OURMOHSO65	2019-05-21	15.30	2019-05-18	AVOYI	1	2	1		1		1	0	NA	0	NA	NA	NA	NA	0	0	NA	NA	NA	NA	0	NA	NA		3		2	10	0	2		0	1	0	0	0
25	NKK	1967-01-01	0	52	2		1	4	TCHTCHCA67	2019-03-16	08.40	2019-03-15	KADANGHA	1	2	1		1		1	0	NA	5	5	5	0	0	2	0	NA	NA	NA	NA	0	NA	NA		3		2	5	0	2		0	1	1	0	0
193	NKK	1969-01-01	0	50	2		1	NA	WOMABRCA69	2019-05-23	14.19	2019-05-22	KADANGHA	2	2	1		1		1	NA	NA	2	1	1	NA	NA	2	0	NA	NA	NA	NA	0	NA	NA		3		2	2	0	1		0	1	1	0	0
194	NKK	1949-01-01	0	70	1		2	NA	APOFAUSO49	2019-05-30	10.30	2019-05-30	KADANGHA	1	1	1		0	AMOU	2	0	NA	0	NA	NA	NA	NA	2	0	NA	NA	NA	NA	0	NA	NA		3		1	0	0	3		1	NA	NA	NA	NA
195	NKK	1944-01-01	0	75	2		1	NA	WASRAPCA44	2019-05-14	10.25	2019-05-12	KADANGHA	1	1	1		1		2	0	NA	4	4	3	1	NA	0	1	1	0	0	NA	0	NA	NA		1		2	1	1	1		0	1	1	0	0
196	NKK	1959-01-01	0	59	2		1	NA	AZILOUCA59	2019-05-14	11.45	2019-04-23	KADANGHA	2	1	1		1		1	NA	NA	2	2	2	NA	NA	2	0	NA	NA	NA	NA	0	NA	NA		3		2	3	0	1		0	1	1	0	0
197	NKK	1960-01-01	0	59	1		2	NA	SOWGNOSO60	2019-05-31	10.15	2019-05-30	KADANGHA	1	1	1		0	YOTO	1	1	4	16	16	4	8	4	2	0	NA	NA	NA	NA	0	NA	NA		3		2	3	0	1		0	1	1	0	0
198	NKK	1944-01-01	0	75	1		2	NA	PODSABSO44	2019-05-31	08.30	2019-05-30	KADANGHA	1	1	1		1		1	0	NA	5	5	5	NA	NA	0	0	NA	NA	NA	NA	1	1	0		1		3	0	0	1		0	0	1	0	0
199	NKK	1967-01-01	0	52	1		1	5	ASSBKASO67	2019-05-21	16.40	2019-05-19	AVOYI	1	1	1		1		1	1	2	5	5	5	NA	NA	0	1	1	0	0	NA	0	NA	NA		2		2	6	0	1		1	0	1	1	0
200	NKK	1967-01-01	0	52	1		2	NA	AMABALSO67	2019-05-31	07.15	2019-05-20	KADANGHA	1	2	1		0	TABLIGBO	1	1	2	6	5	1	NA	NA	2	0	NA	NA	NA	NA	0	NA	NA		3		2	6	0	1		0	1	1	0	0
201	NKK	1964-12-30	1	55	2		1	NA	AGBKOSCA64	2019-05-15	10.45	2019-05-13	KADANGHA	1	2	1		1		1	1	2	3	3	3	NA	NA	2	0	NA	NA	NA	NA	0	NA	NA		3		3	4	1	1		0	1	1	0	0
202	NKK	1949-01-01	0	70	1		1	5	DIABASSO49	2019-06-03	14.30	2019-05-29	KADANGHA	1	NA	2	GUINEE	1		1	0	NA	6	6	6	NA	NA	3	0	NA	NA	NA	NA	1	1	0	0	1		NA	NA	0	2		0	1	1	0	0
203	NKK	1957-09-07	1	62	1		1	2	LOGKOMSO57	2019-06-03	16.40	2019-05-02	AVOYI	1	3	1		1		1	0	NA	2	2	NA	NA	NA	2	0	NA	NA	NA	NA	NA	NA	NA		3		NA	2	1	1		0	1	1	0	0
204	NKK	1957-01-01	0	62	4	CHR LC	1	6	BAKENOLC57	2019-06-03	10.30	2019-05-31	AVOYI	1	1	1		1		4	NA	NA	3	3	3	NA	NA	2	0	NA	NA	NA	NA	0	NA	NA		3		2	NA	0	2		0	0	1	0	0
205	NKK	1964-01-01	0	55	4	CHR LC	1	6	EGBAMELC64	2019-06-03	09.00	2019-05-26	AVOYI	2	0	1		0	TABLIGBO	2	NA	NA	2	2	0	2	NA	2	0	NA	NA	NA	NA	1	1	0		1		2	NA	0	4	MAISON FAMILIALE	0	0	0	1	0
71	NKK	1944-06-23	0	75	1		1	2	TOMGRASO44	2019-02-20	17.41	2019-02-05	KOUAKOU	2	1	1		1		2	NA	NA	4	3	1	0	2	3	0	NA	NA	NA	NA	1	1	0		0		2	0	0	1		0	0	0	1	0
207	NKK	1946-01-01	0	73	4	CHRLC	1	6	SIMABLLC46	2019-06-03	12.04	2019-05-22	AVOYI	2	1	1		0	TSEVIE	1	NA	NA	4	4	1	3	0	0	1	1	0	0	NA	1	1	0		1		2	0	1	1		0	1	1	0	0
208	NKK	1941-12-31	1	78	2		1	NA	NSOWARCA41	2019-05-14	09.00	2019-05-13	KADANGHA	1	1	1		NA		NA	0	NA	12	NA	NA	NA	NA	0	1	1	0	0	NA	1	1	0		2		2	0	1	1		0	1	1	0	0
209	NKK	1939-01-01	0	80	4	CHRLC	1	6	TEVDEDLC39	2019-06-03	11.20	2019-05-24	AVOYI	2	0	1		1		2	NA	NA	7	7	4	1	2	3	0	NA	NA	NA	NA	1	1	0		1		1	0	0	3		0	0	1	0	0
210	NKK	1954-01-01	0	65	2		1	NA	GNASIKCA54	2019-05-15	13.45	2019-05-11	KADANGHA	2	2	1		1		1	NA	NA	3	2	1	1	NA	0	1	1	0	0	NA	0	NA	NA		2		2	2	1	1		0	0	1	0	0
211	NKK	1938-01-01	0	81	1		1	2	TATANKSO38	2019-06-03	15.45	2019-05-29	AVOYI	1	1	1		0	KPALIME	1	0	NA	5	4	0	4	0	3	0	NA	NA	NA	NA	1	1	0		1		2	0	0	1		0	1	0	0	0
212	NKK	1960-01-01	0	59	2		1	NA	AGBAKOCA60	2019-05-23	15.15	2019-05-09	KADANGHA	2	0	1		1		2	NA	NA	4	3	2	NA	1	2	0	NA	NA	NA	NA	0	NA	NA		3		2	2	0	1		0	1	1	0	0
213	NKK	1966-01-01	0	53	1		2	NA	MENKOMSO66	2019-05-31	11.50	2019-05-30	KADANGHA	1	1	1		0	KEVE	1	0	NA	10	10	10	NA	NA	2	0	NA	NA	NA	NA	1	1	0		3		2	4	0	1		0	1	1	0	0
214	NKK	1967-01-01	0	52	2		1	NA	ATICHICA67	2019-05-15	12.03	2019-04-30	KADANGHA	2	2	1		1		2	NA	NA	1	1	1	NA	NA	2	0	NA	NA	NA	NA	1	0	1		1		2	2	0	2		1	NA	NA	NA	NA
215	NKK	1931-01-01	0	88	2		1	NA	DJEAKOCA31	2019-05-14	07.50	2019-05-03	KADANGHA	2	0	1		1		2	NA	NA	8	6	6	NA	NA	0	0	NA	NA	NA	NA	1	1	0		1		2	0	0	1		0	0	1	0	0
216	NKK	1969-01-01	0	60	1		1	2	HONAMESO69	2019-06-03	17.30	2019-06-02	AVOYI	1	0	1		1		1	0	NA	7	7	7	NA	NA	3	0	NA	NA	NA	NA	1	1	0		1		1	0	0	1		0	1	1	0	0
217	NKK	1952-01-01	0	67	1		2	NA	AGAKAWSO52	2019-05-30	13.00	2019-05-27	KADANGHA	1	3	1		1		1	0	NA	12	8	NA	NA	NA	0	1	1	0	0	NA	1	1	0		2		2	3	1	1		0	1	1	0	0
218	NKK	1969-01-01	0	50	1		1	5	AMAAMASO69	2019-05-31	17.40	2019-05-06	AVOYI	1	1	1		0	ANFOIN	1	0	NA	4	4	2	2	NA	2	0	NA	NA	NA	NA	NA	NA	NA		3		2	5	0	1		0	1	1	0	0
219	NKK	1949-01-01	0	78	2		1	NA	AWANANCA41	2019-04-06	13.55	2019-04-04		2	0	1		1		2	NA	NA	8	5	2	1	2	0	0	NA	NA	NA	NA	1	1	0		1		2	1	0	1		1	NA	NA	NA	NA
220	NKK	1954-12-31	1	65	2		1	NA	ADDTAHCA54	2019-04-05	11.05	2019-04-01	KADANGHA	1	2	1		1		1	1	3	15	15	11	12	2	0	1	1	0	0	NA	0	NA	NA		2		2	11	0	1		0	1	1	0	0
221	NKK	1947-01-01	0	72	1		1	2	LANDOPSO47	2019-04-06	13.15	2019-04-03	AVOYI	2	0	1		1		2	NA	NA	5	5	2	1	2	3	0	NA	NA	NA	NA	1	1	0		1		2	0	0	4	SON ENFANT	0	0	1	0	0
222	NKK	1952-12-31	0	67	2		1	NA	ETSKPACA52	2019-04-05	19.15	2019-03-27	KADANGHA	1	1	1		1		1	1	2	11	11	11	NA	NA	0	1	1	0	0	NA	0	NA	NA		2		2	5	1	1		0	1	1	0	0
223	NKK	1946-01-01	0	73	2		1	5	AMOEMMCA46	2019-04-05	15.50	2019-03-31	KADANGHA	1	1	1		1		2	0	NA	0	NA	NA	NA	NA	0	0	NA	NA	NA	NA	1	0	1		1		3	0	0	1		0	0	0	1	0
224	NKK	1962-01-01	0	57	2		1	NA	DOSDODCA62	2019-04-06	11.00	2019-04-05	KADANGHA	1	1	1		1		1	0	NA	9	9	8	NA	1	2	0	NA	NA	NA	NA	0	NA	NA		3		2	8	0	1		0	1	1	0	0
225	NKK	1922-01-01	0	97	2		1	NA	DALABLCA22	2019-04-06	12.40	2019-04-03	KADANGHA	2	0	1		0	KPALIME	2	NA	NA	1	1	1	NA	NA	0	0	NA	NA	NA	NA	1	1	0		1		2	0	0	1		0	0	1	0	0
226	NKK	1920-01-01	0	99	4	CHRLC	1	NA	MAYABRLC20	2019-04-05	11.05	2019-04-02	AVOYI	2	0	1		1		2	NA	NA	8	5	3	1	1	3	NA	NA	NA	NA	NA	1	1	0		1		2	0	0	4	ENFANT	0	0	1	0	0
227	NKK	1964-01-01	0	55	2		1	NA	MESYAOCA64	2019-04-06	07.55	2019-04-04	KADANGHA	1	2	1		1		1	0	NA	7	7	5	NA	2	0	1	1	0	0	NA	1	1	0		2		2	1	1	1		0	1	1	0	0
228	NKK	1961-01-01	0	58	2		1	NA	BOURAICA61	2019-04-05	10.09	2019-04-04	KADANGHA	2	2	1		0	KPALIME	2	NA	NA	6	6	2	4	NA	2	0	NA	NA	NA	NA	1	1	0		1		2	3	0	2		0	0	1	0	0
229	NKK	1958-01-01	0	61	2		1	NA	SANPOUCA58	2019-04-07	15.00	2019-03-26	KADANGHA	1	1	1		1		1	0	NA	2	2	1	1	NA	0	1	1	0	0	NA	1	1	0		2		2	2	1	1		0	1	1	0	0
230	NKK	1954-01-01	0	65	2		1	5	PODYAOCA54	2019-04-05	14.45	2019-04-04	KADANGHA	1	1	1		1		1	0	NA	5	5	5	NA	NA	0	1	1	0	0	NA	1	1	0		1		2	1	0	2		0	1	1	0	0
231	NKK	1950-01-01	0	69	2		1	4	AWAADJCA50	2019-04-07	14.15	2019-03-25	KADANGHA	2	1	1		0	ANIE	2	NA	NA	5	5	NA	5	NA	2	0	NA	NA	NA	NA	0	NA	NA		3		1	3	0	1		0	1	1	0	0
232	NKK	1964-05-26	1	55	4	CHRLC	1	6	KOTGNALC64	2019-04-04	09.06	2019-04-01	AVOYI	2	2	1		1		3	NA	NA	2	2	2	NA	NA	2	0	NA	NA	NA	NA	0	NA	NA		3		2	2	2	1		0	0	1	0	0
233	NKK	1963-02-17	1	56	1		1	1	KUEADASO63	2019-04-05	14.05	2019-04-02	AVOYI	1	1	1		1		1	0	NA	1	1	1	NA	NA	2	0	NA	NA	NA	NA	0	NA	NA		3		4	2	1	1		0	1	1	0	0
234	NKK	1969-01-01	0	50	1		1	NA	AYAAKOSO69	2019-04-06	09.15	2019-04-03	AVOYI	2	1	1		1		1	NA	NA	3	3	3	NA	NA	2	0	NA	NA	NA	NA	0	NA	NA		3		2	6	0	1		0	0	1	0	0
235	NKK	1966-01-01	0	53	1		1	2	DEHAKOSO66	2019-04-06	12.06	2019-04-04	AVOYI	2	NA	1		0	TADO	1	NA	NA	5	5	1	1	3	2	NA	NA	NA	NA	NA	NA	NA	NA		NA		NA	NA	0	NA		0	1	1	0	0
236	NKK	1953-01-01	0	66	4	CHRLC	1	NA	TELDASLC53	2019-04-05	08.10	2019-04-01	AVOYI	1	NA	1		0	TIMBOU	1	1	2	19	19	16	3	0	1	0	NA	NA	NA	NA	0	NA	NA		3		2	18	0	1		0	1	1	0	0
237	NKK	1941-01-01	0	78	4	CHRLC	1	6	AZIDEULC41	2019-04-04	10.30	2019-04-01	AVOYI	1	2	1		0	KEVE	1	1	3	22	20	4	13	3	1	0	NA	NA	NA	NA	0	NA	NA		3		2	NA	0	1		0	1	1	0	0
238	NKK	1960-01-01	0	59	1		1	5	AMOAMASO60	2019-04-01	11.07	2019-03-20	AVOYI	2	0	1		0	VOGAN	NA	NA	NA	4	4	3	1	NA	2	0	NA	NA	NA	NA	1	1	0		3		1	3	0	4	MAISON FAMILIALE	0	0	1	0	0
239	NKK	1959-01-01	0	60	4	CHRLC	1	6	ALIWETLC59	2019-04-04	10.30	2019-04-02	AVOYI	2	2	1		0	KARA	2	NA	NA	1	1	0	1	0	0	1	1	0	0	NA	NA	NA	NA		2		1	5	2	1		0	0	1	1	0
240	NKK	1939-01-01	0	80	1		1	5	KPOKOMSO39	2019-04-16	08.50	2019-04-10	KOUAKOU	1	0	1		0	BADJA	1	0	NA	7	7	5	2	0	2	0	NA	NA	NA	NA	1	1	1		3		2	0	0	1		0	1	1	0	0
241	NKK	1957-01-01	0	62	1		1	5	APOAKOSO57	2019-04-01	08.50	2019-03-15	KOUAKOU	2	0	1		1		1	NA	NA	10	10	8	1	1	2	0	NA	NA	NA	NA	1	1	0		3		1	0	0	1		0	1	1	0	0
242	NKK	1969-01-01	0	50	1		1	6	KONYENSO69	2019-04-01	12.15	2019-03-26	KOUAKOU	2	1	1		1		2	NA	NA	1	1	1	NA	NA	2	0	NA	NA	NA	NA	1	1	1		3		NA	3	0	4	MAISON FAMILIALE	0	0	1	0	0
243	NKK	1961-01-01	0	58	1		2	6	FOLADJSO61	2019-04-10	13.03	2019-03-29	KADANGHA	2	0	1		1		1	NA	NA	7	7	6	NA	1	2	0	NA	NA	NA	NA	1	1	0		1		2	2	0	1		0	1	1	0	0
244	NKK	1927-01-01	0	92	1		2	NA	DALAKOSO27	2019-04-10	13.55	2019-03-29	KADANGHA	2	0	1		1		2	NA	NA	3	3	3	NA	NA	0	0	NA	NA	NA	NA	1	1	0		1		2	0	0	1		0	0	1	0	0
245	NKK	1964-01-01	0	55	1		1	5	BOUARISO64	2019-04-16	10.40	2019-04-12	KOUAKOU	1	1	1		0	BASSSAR	1	0	NA	2	2	2	NA	NA	2	0	NA	NA	NA	NA	0	NA	NA		3		2	3	0	1		0	1	1	0	0
246	NKK	1953-07-15	1	66	2		1	NA	DAOABDCA53	2019-04-05	15.03	2019-04-04	KADANGHA	1	2	1		1		1	0	NA	4	4	NA	NA	NA	0	1	1	0	0	NA	1	1	0		1		2	0	1	1		0	1	1	0	0
247	NKK	1939-01-01	0	80	2		1	5	TEBPADCA39	2019-04-06	09.45	2019-04-05	KADANGHA	2	0	1		1		2	NA	NA	7	5	4	NA	1	0	0	NA	NA	NA	NA	1	1	0		1		2	0	0	1		0	0	1	0	0
248	NKK	1961-01-01	0	58	2		1	1	DABAMECA61	2019-04-06	07.00	2019-03-21	KADANGHA	2	0	1		0	ANEHO	1	NA	NA	2	2	1	1	NA	2	0	NA	NA	NA	NA	0	NA	NA		3		2	0	0	1		0	1	1	0	0
249	NKK	1959-01-01	0	60	2		1	NA	KOMWELCA59	2019-04-06	10.30	2019-04-03	KADANGHA	2	1	1		1		2	NA	NA	4	4	3	1	NA	2	0	NA	NA	NA	NA	1	1	0		3		2	5	0	2		0	0	1	0	0
250	NKK	1960-01-01	0	59	1		2	6	KOUAPOSO60	2019-04-10	15.50	2019-04-08	KADANGHA	1	2	1		1		1	0	NA	8	8	8	NA	NA	2	0	NA	NA	NA	NA	0	NA	NA		3		2	7	0	1		0	1	1	0	0
251	NKK	1967-01-01	0	52	1		2	6	KOGBIWSO67	2019-04-08	15.20	2019-03-23	KADANGHA	1	2	1		1		1	0	NA	8	8	8	NA	NA	2	0	NA	NA	NA	NA	0	NA	NA		3		3	11	1	1		0	1	1	0	0
252	NKK	1967-01-01	0	52	1		2	6	TOSAIMSO67	2019-04-09	14.08	2019-04-05	KADANGHA	2	0	1		0	ATAKPAME	1	NA	NA	1	1	1	NA	NA	2	0	NA	NA	NA	NA	0	NA	NA		3		3	3	0	1		0	1	1	0	0
253	NKK	1954-01-01	0	65	1		2	NA	BAMABRSO54	2019-04-09	13.00	2019-04-05	KADANGHA	2	1	1		1		1	NA	NA	2	2	2	NA	NA	2	0	NA	NA	NA	NA	1	1	0		3		2	1	0	1		0	1	1	0	0
254	NKK	1962-01-01	0	57	1		2	6	ATAMIDSO62	2019-04-09	10.40	2019-04-03	KADANGHA	1	3	1		1		1	0	NA	10	10	9	1	NA	1	1	1	0	0	NA	0	NA	NA		2		2	11	1	1		0	1	1	0	0
255	NKK	1951-01-01	0	68	1		2	6	ADASEISO51	2019-04-09	11.25	2019-03-18	KADANGHA	1	0	1		1		1	1	2	13	13	10	NA	3	0	1	1	0	0	NA	0	NA	NA		2		2	8	0	1		1	0	1	1	0
256	NKK	1964-07-05	1	55	1		2	6	SOSANTSO64	2019-04-09	09.55	2019-04-03	KADANGHA	1	2	1		1		1	1	2	7	7	6	NA	1	2	0	NA	NA	NA	NA	0	NA	NA		3		2	10	0	1		0	1	1	0	0
257	NKK	1965-01-01	0	54	1		2	6	MOUBLISO65	2019-04-10	14.55	2019-04-05	KADANGHA	2	2	1		1		4	NA	NA	1	1	1	NA	NA	2	0	NA	NA	NA	NA	1	0	1		3		2	1	0	2		0	0	1	0	0
258	NKK	1952-01-01	0	67	1		2	6	ALETCHSO52	2019-04-10	17.00	2019-03-01	KADANGHA	1	3	1		1		1	0	NA	4	4	4	NA	NA	0	1	1	0	0	NA	1	1	0		2		1	3	1	1		0	1	1	0	0
259	NKK	1952-01-01	0	67	1		1	6	KOUGEOSO52	2019-04-01	13.40	2019-03-26	KOUAKOU	2	2	1		1		1	NA	NA	5	5	4	0	1	0	0	NA	NA	NA	NA	1	1	0		3		1	2	0	1		0	0	1	0	0
260	NKK	1954-01-01	0	65	1		1	5	GALKAYSO54	2019-04-17	08.30	2019-04-09	KOUAKOU	2	0	1		0	ADETIKOPE	2	NA	NA	4	4	4	NA	NA	2	0	NA	NA	NA	NA	0	NA	NA		3		2	4	0	1		0	0	1	0	0
261	NKK	1967-01-01	0	52	1		1	5	KOMALISO67	2019-04-01	09.59	2019-03-15	KOUAKOU	2	0	1		1		1	NA	NA	4	4	2	2	NA	2	0	NA	NA	NA	NA	1	NA	NA	AIDES RELIGIEUSE	3		1	0	0	4	MAISON FAMILIALE	0	0	1	0	0
263	NKK	1924-01-01	0	95	1		1	2	NYAMASSO24	2019-04-05	15.45	2019-04-02	AVOYI	2	0	1		1		2	NA	NA	8	6	6	NA	NA	3	0	NA	NA	NA	NA	1	1	0		1		2	0	0	4	ENFANT	0	0	1	0	0
264	NKK	1936-01-01	0	83	2		1	NA	ASSAMACA36	2019-04-05	17.01	2019-03-23	KADANGHA	1	1	1		1		1	0	NA	8	7	6	NA	1	0	1	1	0	0	NA	1	1	0		1		3	1	1	1		0	1	1	0	0
265	NKK	1954-01-01	0	65	1		1	5	ADAJEASO54	2019-04-16	08.05	2019-04-12	KOUAKOU	1	0	1		1		1	1	2	2	2	2	NA	NA	3	0	NA	NA	NA	NA	1	NA	NA	FEMME	1		2	0	0	4	MAISON FAMILIALE	0	1	1	0	0
266	NKK	1961-01-01	0	58	1		2	6	TOSBOSSO61	2019-04-08	16.45	2019-03-24	KADANGHA	1	3	1		1		1	0	NA	2	1	1	NA	NA	0	0	NA	NA	NA	NA	0	NA	NA		4	ECONOMIE	2	4	0	1		0	1	1	0	0
267	NKK	1964-02-03	1	54	2		2	NA	YAAKOMSO64	2019-05-07	08.35	2019-05-05	KADANGHA	1	3	1		1		1	0	NA	2	2	2	NA	NA	2	0	NA	NA	NA	NA	0	NA	NA		3		3	4	1	1		0	1	1	0	0
268	NKK	1943-07-17	0	76	1		1	6	DOUAMASO43	2019-05-06	16.05	2019-04-01	AVOYI Mario	2	2	1		1		2	0	NA	5	5	0	0	5	2	0	NA	NA	NA	NA	1	1	NA		3		4	6	0	1		0	0	0	0	0
269	NKK	1959-12-31	0	60	1		1	2	AKATEASO59	2019-05-06	15.10	2019-05-04	AVOYI Mario	1	3	1		1		1	0	NA	3	3	2	0	1	2	0	NA	NA	NA	NA	1	1	0		3		NA	6	1	1		0	1	1	0	0
270	NKK		0	87	4	CHR LC	1	NA	KPEMILC62	2019-05-09	10.30	2019-05-06	AVOYI Mario	2	0	1		1		1	NA	NA	6	6	6	0	0	2	0	NA	NA	NA	NA	1	1	NA		3		3	6	0	1		0	1	1	0	0
271	NKK	1966-12-31	1	52	2		1	NA	ESSPHYCA66	2019-05-13	13.15	2019-05-07	KADANGHA	1	2	1		0	NOTSE	1	1	3	8	8	8	0	0	2	0	NA	NA	NA	NA	0	NA	NA		3		2	9	0	1		0	1	1	0	0
272	NKK		0	55	1		1	NA	AGAKOFSO64	2019-05-03	09.45	2019-05-02	KADANGHA	1	0	1		0	KOVIE	1	1	2	8	8	3	2	3	2	0	NA	NA	NA	NA	1	1	0		1		2	0	0	1		0	1	1	0	0
273	NKK		1	51	1		1	NA	TSOKOSSO68	2019-05-02	15.30	2019-04-29	KADANGHA	1	3	1		0	KPALIME	1	1	2	6	6	3	3	0	2	0	NA	NA	NA	NA	0	NA	NA		3		3	9	1	1		0	1	1	0	0
274	NKK		0	55	2		1	6	NYIESTCA64	2019-05-09	09.00	2019-05-08	KADANGHA	2	2	2	RWANDAISE	1		4	NA	3	3	1	0	0	2	2	0	NA	NA	NA	NA	0	NA	NA		3		2	1	0	2		0	0	1	0	0
275	NKK	1958-09-08	1	61	1		2	NA	BOUTANSO58	2019-05-07	11.00	2019-05-05	KADANGHA	2	2	1		1		2	NA	NA	5	5	3	0	2	0	1	1	0	0	NA	1	1	0		1		3	0	1	1		0	0	1	NA	NA
276	NKK		1	52	1		2	NA	MAKLAMSO67	2019-05-04	10.15	2019-04-18	KADANGHA	1	3	1		1		1	0	NA	5	5	5	0	0	2	0	NA	NA	NA	NA	0	NA	NA		3		2	4	1	1		0	1	1	NA	NA
277	NKK	1957-12-31	1	62	1		2	NA	ADOKOFSO57	2019-05-04	11.30	2019-04-25	KADANGHA	1	1	1		1		1	0	1	5	5	5	0	0	0	1	1	NA	NA	NA	1	1	0		2		2	3	0	1		0	1	1	0	0
278	NKK	2019-12-31	1	70	1		1	NA	AGBWOESO49	2019-05-03	11.05	2019-05-01	KADANGHA	2	0	1		0	KPALIME	2	NA	NA	5	4	1	1	2	0	0	NA	NA	NA	NA	1	1	0		1		1	0	0	1		0	0	1	1	0
279	NKK		0	50	1		2	NA	AMESERSO69	2019-05-10	08.45	2019-04-19	KADANGHA	1	2	1		1		2	0	NA	0	NA	NA	NA	NA	2	0	NA	NA	NA	NA	0	NA	NA		3		1	1	0	2		0	1	0	0	0
280	NKK		0	80	1		1	NA	ATADADSO39	2019-05-02	14.00	2019-04-23	KADANGHA	2	0	1		0	KPALIME	2	0	NA	1	1	0	1	0	0	1	1	0	0	NA	1	1	0		1		2	0	0	1		1	0	0	0	0
281	NKK		0	61	1		2	NA	TCHANDASO5	2019-05-03	08.15	2019-04-23	KADANGHA	2	1	1		1		2	NA	NA	6	6	5	1	0	2	0	NA	NA	NA	NA	1	0	0		3		2	3	0	1		0	0	1	0	0
282	NKK	1954-07-09	0	65	4	CHR LC	1	NA	DJIEMMLC54	2019-05-09	11.40	2019-05-08	AVOYI Mario	1	3	1		1		1	NA	1	10	10	10	0	0	0	0	NA	NA	NA	NA	NA	NA	NA		3		2	7	0	1		0	1	1	0	0
283	NKK		0	51	1		2	NA	ESSKOMSO68	2019-05-07	09.55	2019-04-15	KADANGHA	1	2	1		0	AMOU	1	1	1	5	5	1	3	1	2	0	NA	NA	NA	NA	0	NA	NA		3		2	3	0	1		0	1	1	0	0
5	NKK	1954-01-01	0	65	1		1	2	TRODANSO54	2019-03-19	12.20	2019-03-18	KOUAKOU	2	0	1		0	KPEME	2	NA	NA	9	4	2	2	0	0	1	0	1	0	NA	1	1	0		2		NA	0	0	1		0	0	1	0	0
285	NKK		0	50	2		1	NA	ANAABLCA69	2019-05-13	14.30	2019-05-12	KADANGHA	2	0	1		1		1	NA	NA	4	4	4	0	0	2	0	NA	NA	NA	NA	0	NA	NA		3		2	2	0	1		0	0	1	0	0
286	NKK		0	63	1		2	NA	GBEHOUSO57	2019-05-04	12.45	2019-04-30	KADANGHA	1	2	1		1		2	0	NA	1	1	1	0	0	2	0	NA	NA	NA	NA	1	1	0		3		2	0	0	1		1	0	0	0	0
287	NKK		0	69	2		1	NA	ACHCODCA50	2019-05-09	12.05	2019-05-06	KADANGHA	1	3	1		1		1	0	NA	1	5	4	0	1	0	1	1	0	0	NA	0	NA	NA		2		2	2	0	1		0	1	1	0	0
288	NKK	1960-05-05	1	59	1		2	NA	NZOKPASO60	2019-05-02	13.06	2019-04-17	KADANGHA	1	2	1		0	AMLAME	1	0	NA	7	7	0	5	2	2	0	NA	NA	NA	NA	0	NA	NA		3		2	14	1	1		0	1	0	0	0
289	NKK	1967-07-27	1	52	1		1	2	TOHMENSO67	2019-05-06	17.35	2019-04-12	AVOYI Mario	1	2	1		1		1	0	NA	4	4	4	0	0	2	0	NA	NA	NA	NA	0	NA	NA		3		4	5	0	1		0	1	1	0	0
292	NKK	1956-01-01	0	62	2		1	NA	AHOTETCA56	2018-09-06	12.45	2018-08-27	LYM	1	3	1		1		1	0	NA	3	3	3	NA	NA	0	1	1	0	0	NA	0	NA	NA		2		2	4	0	1		0	1	1	0	0
293	NKK	1967-11-18	1	51	2		1	NA	BAKKOMCA67	2018-09-06		2019-08-31	DKD	1	3	1		1		3	0	NA	2	2	2	NA	NA	2	0	NA	NA	NA	NA	0	NA	NA		4	FONCTIONNAIRE	4	2	0	2		1	0	0	0	0
294	NKK	1945-01-01	0	73	2		1	NA	AKECHRCA45	2018-09-06	16.03	2018-08-09	DKD	1	0	1		1		1	1	2	12	12	4	8	NA	3	0	NA	NA	NA	NA	1	1	1		1		1	0	0	1		0	0	1	0	0
295	NKK	1939-01-01	0	79	2		1	NA	AHIKORCA39	2018-09-06	10.03	2018-08-29	WELBECK	1	1	1		1		4	1	2	4	3	3	NA	NA	0	1	1	0	0	NA	0	NA	NA		2		0	0	1	1		1	0	0	0	0
296	NKK	1951-01-01	0	67	2		1	4	KPEWAOCA51	2018-09-06	10.08	2018-09-01	SIMO	1	2	1		0	ATAKPAME	1	0	NA	11	11	7	4	NA	0	1	1	0	0	NA	1	1	0		3		3	2	1	1		0	1	1	0	0
297	NKK	1968-05-26	1	50	2		1	NA	ADJSEBCA68	2018-09-06	15.10	2018-09-01	DKD	1	2	1		1		1	0	NA	4	4	3	NA	1	2	1	1	NA	NA	NA	0	NA	NA		2		4	3	1	1		0	1	1	0	0
298	NKK	1953-10-10	1	66	2		1	NA	ANTADJCA53	2018-09-06	11.58	2018-08-31	LYM	2	1	1		1		2	NA	NA	2	2	1	1	NA	0	1	1	1	0	NA	0	NA	NA		2		2	2	0	1		0	0	1	0	0
299	NKK	1958-01-01	0	60	2		1	NA	DODKOSCA58	2018-09-06	10.40	2018-09-03	LYM	1	2	1		1		1	0	NA	12	12	3	8	1	0	1	1	0	0	NA	0	NA	NA		2		2	2	0	1		0	1	1	0	0
300	NKK	1950-01-01	0	68	2		1	NA	KENAMACA50	2018-09-15		2018-09-13	DKD	1	1	1		0	NOTSE	1	1	4	27	18	8	10	NA	2	0	NA	NA	NA	NA	1	1	0		3		2	6	0	1		0	1	1	0	0
301	NKK	1948-10-24	1	70	2		1	NA	TEOLAKCA48	2018-09-15	09.06	2018-09-13	DKD	1	1	1		1		1	0	NA	2	2	2	NA	NA	0	1	1	0	0	NA	1	1	0		2		2	2	1	1		0	0	1	0	0
302	NKK	1964-01-01	0	54	2		1	NA	ARASUZCA64	2018-09-06	17.08	2018-09-06	DKD	2	2	1		NA		2	NA	NA	7	7	6	NA	1	3	0	NA	NA	NA	NA	1	1	0		3		2	0	0	1		0	0	1	0	0
303	NKK	1958-01-01	0	60	2		1	NA	TEGHASCA58	2018-09-06	14.30	2018-08-22	DKD	1	2	1		1		1	0	NA	7	7	5	2	NA	NA	1	1	0	0	NA	1	1	1		2		2	1	1	1		0	1	1	0	0
304	NKK	1968-01-01	0	50	2		1	NA	GBESODCA68	2018-09-06	12.15	2018-09-04	DKD	2	0	1		1		4	NA	NA	1	1	0	0	1	2	0	NA	NA	NA	NA	1	0	1		3		1	0	0	4	MAISON FAMILIALE	1	0	0	0	0
305	NKK	1954-01-01	0	65	3		2	NA	WINKAXKA54	2018-11-02	08.15	2018-10-17	AYIGAH	1	0	1		0	Kabou	1	1	2	6	6	3	NA	NA	3	0	NA	NA	NA	NA	1	1	0		1		2	2	0	1		0	1	0	0	0
306	NKK	1935-11-02	1	83	3		1	NA	BATKA35XXX	2018-11-01	09.56	2018-10-31	AYIGAH	1	1	1		0	Kara	1	0	NA	1	7	5	NA	NA	0	1	1	0	0	NA	1	1	0		2		2	0	1	1		NA	NA	NA	NA	NA
307	NKK	1958-01-01	0	61	3		2	NA	SAMKAXCA58	2018-11-01	11.20	2018-09-28	AYIGAH	1	2	1		0	KARA	1	1	2	12	8	1	7	NA	1	1	1	0	0	NA	1	1	0		3		3	8	1	1		0	1	0	0	0
308	NKK	1947-06-15	NA	71	3		1	NA	PAKAKA47	2019-11-06	09.03	2018-11-01	AYIGAH	1	1	1		0	KARA	1	0	1	7	5	4	1	NA	2	0	NA	NA	NA	NA	1	1	NA		3		1	6	0	1		0	1	1	NA	NA
309	NKK		NA	54	3		1	NA	PLIKA	2019-11-06	08.15	2018-10-25	AYIGAH	1	3	1		0	KARA	1	0	1	6	5	5	0	0	2	0	NA	NA	NA	NA	0	NA	NA		3		NA	8	0	1		0	1	1	NA	NA
310	NKK		NA	53	3		1	NA	AFEKAKKA	2018-11-02	09.02	2018-11-01	AYIGAH	1	2	1		0	PYA	1	0	NA	2	2	1	1	NA	3	0	NA	NA	NA	NA	0	NA	NA		3		1	3	1	1		0	1	0	0	0
311	NKK	2019-06-15	1	57	3		2	NA	GYIKA61	2018-11-01	08.00	2018-10-27	AYIGAH	2	2	1		0	KARA	2	0	NA	5	3	3	NA	NA	NA	1	0	1	0	NA	0	NA	NA		NA		1	2	0	1		0	0	1	0	0
312	NKK	1962-06-05	1	56	3		1	NA	TCHABAKA62	2018-11-01	11.59	2018-10-25	AYIGAH	1	2	1		0	KARA	3	0	NA	0	0	0	NA	NA	2	0	NA	NA	NA	NA	0	NA	NA		3		1	0	0	2		1	0	0	0	0
313	NKK		0	53	4	CHR TSEVIE	1	NA	VINKONTS	2018-11-08		2018-11-07	AYIGAH	2	1	1		0	DAVIE	3	NA	NA	2	1	0	0	1	2	0	NA	NA	NA	NA	1	0	1		3		1	10	0	1		0	0	1	0	0
314	NKK		1	52	4	CHR TSEVIE	1	NA	KPAAKOTS	2018-11-08		2018-11-05	AYIGAH	2	2	1		0	TSEVIE	3	NA	NA	0	NA	NA	NA	NA	2	0	NA	NA	NA	NA	0	NA	NA		3		2	3	1	1		1	0	1	0	0
315	NKK		1	65	4	CHR TSEVIE	1	NA	AMIKOS15	2018-11-08		2018-11-07	AGBODAN	2	0	1		0	ADAKPAME	1	NA	NA	8	8	2	6	NA	0	0	NA	NA	NA	NA	1	1	0		1		NA	2	0	1		0	0	1	0	0
316	NKK	1966-12-31	NA	52	3		2	NA	NTSJONKA66	2018-11-16	08.50	2018-11-03	AYIGAH	1	2	1		0	KERAN	1	0	NA	4	4	3	1	0	2	0	NA	NA	NA	NA	0	NA	NA		3		2	7	1	1		0	1	1	0	0
317	NKK	1978-06-15	0	60	3		2	NA	PKEKA78	2018-11-06	10.10	2018-10-31	AYIGAH	1	1	1		0	KARA	1	0	NA	7	3	2	1	0	0	1	1	0	0	NA	1	0	1		2		2	NA	0	2		0	1	1	0	0
318	NKK		1	60	3		2	NA	OURKA	2018-11-05	09.03	2018-10-17	AYIGAH	1	0	1		0	BAFILO	1	1	2	12	12	3	9	0	3	NA	NA	NA	NA	NA	1	0	1		0		4	9	0	1		0	1	1	0	0
319	NKK		0	64	3		1	NA	TCHKA	2018-11-05	08.15	2018-10-31	AYIGAH	1	3	1		0	KARA	1	0	NA	3	3	0	3	0	0	1	1	0	0	NA	1	0	1		2		2	4	1	1		0	1	0	0	0
320	NKK		0	72	3		2	NA	TEOKA	2018-11-03	14.03	2018-10-27	AYIGAH	1	1	1		0	KARA	1	0	NA	14	14	12	0	2	0	1	1	0	0	NA	1	1	1		1		2	6	1	1		0	1	1	1	0
321	NKK		NA	55	3		2	NA	PKAKA	2018-11-02	14.03	2018-10-12	AYIGAH	1	0	1		0	BASSAR	2	0	NA	6	3	3	0	0	3	0	NA	NA	NA	NA	0	NA	NA		3		1	3	0	1		0	0	1	0	0
322	NKK	1950-06-15	1	68	3		1	NA	TOKKA50	2018-11-02	10.15	2018-10-31	AYIGAH	2	0	1		0	DOUFELGOU	2	NA	NA	7	6	6	0	0	2	0	NA	NA	NA	NA	1	1	1		1		1	7	0	1		0	0	1	0	0
323	NKK		NA	70	1		2	NA	KPOKOFSO48	2018-02-04	10.00	2018-11-26	KADANGHA	1	1	1		0	TSEVIE	1	0	NA	6	6	3	3	0	2	0	NA	NA	NA	NA	0	NA	NA		4	CULTIVATEUR	1	3	0	1		0	1	1	0	0
324	NKK		NA	82	2		1	NA	KOUDZICA36	2018-09-06	11.21	2018-08-28	DKD	2	0	1		0	AVEPOZO	2	NA	NA	2	1	1	1	0	3	0	NA	NA	NA	NA	1	1	1		0		1	0	0	4	MAISON FAMILIALE	0	0	1	0	0
325	NKK		NA	57	1		1	3	AMAAKOSO61	2018-12-01	12.40	2018-11-16	AEFED Z	2	0	1		0	KARA	1	NA	NA	5	5	2	3	0	0	0	NA	NA	NA	NA	1	1	1		1		2	2	1	1		1	0	0	0	0
326	NKK	1955-12-31	1	63	1		1	3	BILNSASO55	2018-12-08	11.30	2018-12-02	DFGK	1	3	1		0	ATAKPAME	1	0	NA	4	4	0	2	2	0	1	1	0	0	NA	1	1	0		2		4	7	0	1		0	1	0	0	0
327	NKK		NA	79	1		1	3	WILFLASO39	2018-12-08	13.00	2018-12-06	DFGK	2	2	1		1		2	NA	NA	4	4	4	0	0	0	1	0	1	0	NA	1	1	0		1		2	1	0	1		0	0	1	0	0
328	NKK		NA	62	1		2	3	WALTCHSO56	2018-12-04	15.00	2018-12-01	KADANGHA	2	1	1		1		2	NA	NA	3	3	2	1	0	0	0	NA	NA	NA	NA	1	1	0		0		1	0	0	4	VIT CHEZ SA FILLE	0	0	1	0	0
329	NKK		NA	80	1		1	3	BINIYASO38	2018-12-08	09.30	2018-12-04	DFGK	2	0	1		0	SOTOUBOUA	2	NA	NA	10	6	1	5	0	0	1	0	1	0	NA	1	1	0		2		1	1	0	1		1	0	0	0	0
330	NKK	1950-06-15	NA	68	1		2	3	AGODOTSO50	2018-12-08	11.30	2018-12-04	LYM	1	1	1		1		1	0	NA	7	7	3	4	0	0	1	1	0	0	NA	1	1	1		2		2	2	0	1		0	1	1	0	0
331	NKK	1961-08-04	1	57	1		1	3	AGBPHISO61	2018-12-01	09.06	2018-11-15	KADANGHA	2	0	1		0	SOKODE	3	NA	NA	2	2	0	2	0	2	0	NA	NA	NA	NA	1	1	0		3		3	1	0	1		0	0	1	0	0
332	NKK		0	67	1		2	3	TENJEASO51	2018-12-01	10.30	2018-11-14	DFGK	2	0	1		1		2	NA	NA	6	6	3	0	3	2	0	NA	NA	NA	NA	1	1	0		1		4	3	0	1		0	0	0	0	0
333	NKK		0	67	1		2	3	MOUABDSO51	2018-12-04		2018-11-26	KADANGHA	1	3	1		1		1	1	3	9	9	6	2	1	0	1	1	0	0	NA	0	NA	NA		2		NA	2	1	1		0	1	1	0	0
334	NKK	1964-09-26	1	54	1		2	3	GUMMAWSO64	2018-12-01	09.00	2018-11-26	DFGK	2	2	1		1		1	NA	NA	4	4	4	0	0	2	0	NA	NA	NA	NA	0	NA	NA		3		3	10	1	1		0	0	1	0	0
335	NKK	1960-06-17	1	58	1		1	3	WELKOLSO60	2018-12-01	11.40	2018-11-19	KADANGHA	1	1	1		1		1	0	NA	3	3	3	0	0	1	1	1	0	0	NA	1	0	1		2		1	6	1	1		0	1	0	0	0
336	NKK	1953-12-31	1	70	1		2	3	ALIBIASO48	2018-12-01	15.30	2018-11-20	KADANGHA	1	3	1		1		1	0	NA	8	8	2	6	0	1	1	1	0	0	NA	1	1	0		2		5	3	1	1		0	1	0	0	0
337	NKK		1	54	1		2	3	WAMKOUSO64	2018-12-01	11.45	2018-10-30	DFGK	1	2	1		0	ANIE	1	0	NA	6	6	2	3	1	2	0	NA	NA	NA	NA	0	NA	NA		3		4	7	0	1		0	1	0	0	0
338	NKK		NA	68	1		2	3	TELMELSO50	2018-12-04	08.00	2018-12-03	KADANGHA	2	3	1		1		2	NA	NA	5	5	2	0	3	1	0	NA	NA	NA	NA	0	NA	NA		3		NA	10	NA	NA		0	0	1	1	0
339	NKK	1949-12-31	1	69	1		2	3	KPAFASSO49	2018-12-04	11.40	2018-11-28	KADANGHA	1	2	1		0	BLITA	1	0	NA	5	4	1	2	1	0	1	1	0	0	NA	0	NA	NA		2		1	1	0	1		0	1	1	0	0
340	NKK	2019-06-15	1	60	1		2	3	SOMGASSO59	2018-12-08	08.55	2018-12-03	LYM	1	2	1		1		1	0	NA	4	4	4	0	0	0	1	1	0	0	NA	0	NA	NA		2		1	2	1	1		0	1	1	0	0
341	NKK	1945-06-15	NA	73	1		1	3	OLOAKOSO45	2018-12-08	12.25	2018-12-06	LYM	2	0	1		1		1	NA	NA	6	6	5	0	1	2	0	NA	NA	NA	NA	1	1	1		1		1	1	0	2		0	0	1	0	0
342	NKK		0	76	1		2	3	DOEPAVSO42	2018-12-01	15.40	2018-11-12	ALFRED Z	1	0	1		1		1	0	NA	5	5	3	0	2	0	0	NA	NA	NA	NA	1	1	0		1		NA	1	0	1		0	1	0	0	0
343	NKK	1958-06-15	1	60	1		2	3	ADEWABSO58	2018-12-08	14.17	2018-12-04	LYM	1	1	1		0	KARA	1	1	2	7	7	2	5	0	1	1	1	0	0	NA	1	1	0		2		NA	5	1	1		0	1	1	0	0
344	NKK		NA	62	1		1	3	AKOKOUSO56	2018-12-01	13.40	2018-11-23	KADANGHA	1	2	1		1		1	0	NA	5	5	4	0	1	0	0	NA	NA	NA	NA	0	NA	NA		3		2	4	0	1		0	1	1	1	0
345	NKK	1965-03-04	NA	53	1		1	3	ADEAYASO65	2018-12-08	13.24	2018-12-06	LYM	1	3	1		1		1	1	2	10	10	3	7	0	NA	0	NA	NA	NA	NA	1	0	1		1		2	12	0	3		0	1	1	1	0
346	NKK	1952-03-12	1	67	1		2	3	AHOCECSO52	2018-12-01	16.30	2018-11-04	ALFRED	2	2	1		1		1	0	NA	3	1	0	0	1	1	1	1	0	0	NA	0	NA	NA		2		4	NA	1	1		0	1	0	0	0
347	NKK	1967-12-31	1	52	2		1	NA	YOUESSCA67	2019-03-06	12.00	2019-03-03	KADANGHA	1	3	1		0	MOYEN MONO	1	1	5	18	18	18	0	0	2	0	NA	NA	NA	NA	0	NA	NA		3		3	18	1	1		0	1	1	0	0
348	NKK		0	72	2		1	NA	EKLKOMCA47	2019-03-07	07.35	2019-03-01	KADANGHA	1	3	1		0	BODJOME	1	1	2	14	12	NA	NA	NA	0	1	1	0	0	NA	1	1	0		2		1	0	0	1		0	1	1	0	0
349	NKK		0	87	2		1	NA	MAMYARCA32	2019-03-09	09.15	2019-03-03	KADANGHA	1	1	1		0	KARA	1	1	2	20	20	16	3	1	0	0	NA	NA	NA	NA	1	1	0	3	3		3	0	0	1		0	1	1	0	0
350	NKK		0	65	2		1	NA	SEGATSCA54	2019-03-09	10.48	2019-02-23	KADANGHA	2	1	1		0	KPALIME	2	NA	NA	4	3	2	0	1	0	0	NA	NA	NA	NA	1	1	0		1		1	0	0	1		0	0	1	0	0
351	NKK		0	57	2		1	NA	APEAFUCA62	2019-03-06	15.45	2019-03-04	KADANGHA	2	3	1		1		2	NA	NA	3	3	2	0	1	2	0	NA	NA	NA	NA	0	NA	NA		3		3	2	2	1		0	0	1	0	0
352	NKK	1967-12-31	1	52	1		1	2	KOAAYASO67	2019-03-06	16.31	2019-03-02	KOUAKOU	1	2	1		1		1	0	NA	6	6	6	0	0	2	0	NA	NA	NA	NA	0	NA	NA		3		2	8	1	1		0	1	1	0	0
353	NKK		NA	61	2		1	NA	GBEAFICA58	2019-03-06	15.00	2019-03-04	KADANGHA	2	0	1		1		1	0	NA	6	6	5	0	1	0	0	NA	NA	NA	NA	1	1	0		1		2	2	0	1		0	1	1	0	0
354	NKK		0	63	2		1	NA	KPAOTCCA56	2019-03-06	16.55	2019-03-14	KADANGHA	1	3	1		1		1	1	5	7	7	6	0	1	0	1	1	0	0	NA	1	1	0		2		3	5	1	1		0	1	1	0	0
355	NKK	2019-06-15	0	52	1		1	2	EBAKOFSO67	2019-03-08	15.18	2019-03-05	KOUAKOU	1	1	1		0	ANEHO	1	0	NA	5	5	3	0	2	2	0	NA	NA	NA	NA	0	NA	NA		1		2	5	0	1		0	1	1	0	0
356	NKK		0	56	2		1	NA	SOKYAOCA63	2019-03-07	09.05	2019-03-01	KADANGHA	1	2	1		1		1	0	NA	6	6	6	0	0	2	0	NA	NA	NA	NA	0	NA	NA		3		1	5	1	2		0	1	1	0	0
357	NKK		0	62	2		1	NA	AWAPOLCA57	2019-03-07	11.40	2019-02-27	KADANGHA	1	3	1		1		1	0	NA	6	6	6	0	0	2	0	NA	NA	NA	NA	0	NA	NA		3		2	4	1	1		0	1	1	0	0
358	NKK		0	60	2		1	NA	AMODEDCA59	2019-03-09	14.45	2019-03-08	KADANGHA	2	1	1		1		2	NA	NA	6	6	5	0	1	0	1	0	1	0	NA	1	1	0		2		2	3	0	2		0	0	1	0	0
359	NKK		0	58	1		1	NA	ISSAMOSO61	2019-03-05	08.20	2019-02-18	KADANGHA	2	0	1		1		1	0	NA	6	6	6	0	0	2	0	NA	NA	NA	NA	1	1	0		3		2	6	0	2		0	1	1	0	0
360	NKK		0	74	1		2	NA	RODMATSO45	2019-03-05	09.05	2019-02-02	KADANGHA	1	2	1		1		1	0	NA	3	3	3	0	0	0	0	NA	NA	NA	NA	1	1	0		1		2	3	0	2		0	1	1	0	0
361	NKK		0	63	1		2	NA	DODDOTSO56	2019-03-05	10.15	2019-03-03	KADANGHA	1	3	1		0	KPALIME	1	0	NA	8	8	8	0	0	2	0	NA	NA	NA	NA	1	1	0		3		3	3	0	1		0	1	1	0	0
362	NKK		0	68	1		2	NA	TOSMESSO51	2019-03-05	11.00	2019-02-24	KADANGHA	1	3	1		1		1	0	NA	2	2	2	0	0	1	0	NA	NA	NA	NA	0	NA	NA		3		2	1	0	1		0	1	1	0	0
363	NKK		0	57	2		1	NA	DIOSYLCA62	2019-05-06	14.00	2019-02-27	KADANGHA	1	3	1		1		1	0	NA	4	4	0	0	4	0	0	NA	NA	NA	NA	1	1	0		4	LOCATIONS	2	0	0	1		0	0	0	1	0
364	NKK		0	55	1		2	NA	ZANKODSO64	2019-03-05	13.15	2019-03-03	KADANGHA	1	0	1		1		2	0	NA	7	7	5	0	2	2	0	NA	NA	NA	NA	0	NA	NA		3		2	4	1	1		0	0	1	1	0
365	NKK		0	60	2		1	NA	YERMOUCA59	2019-03-09	11.55	2019-03-04	KADANGHA	1	0	1		1		1	0	NA	7	7	7	0	0	2	0	NA	NA	NA	NA	0	NA	NA		3		2	7	0	1		0	1	1	0	0
366	NKK		0	58	1		1	NA	IDROUMSO61	2019-03-05	07.20	2019-02-27	KADANGHA	1	0	2	NIGERIA	1		1	1	2	11	11	5	0	6	2	0	NA	NA	NA	NA	0	NA	NA		3		3	6	0	2		0	1	1	0	0
367	NKK		0	77	2		1	NA	AKAHONCA42	2019-03-09	10.00	2019-03-08	KADANGHA	2	1	1		1		2	0	NA	4	4	2	0	2	0	0	NA	NA	NA	NA	1	1	0		1		2	0	0	1		0	0	1	1	0
368	NKK		0	70	2		1	NA	OURMEICA49	2019-03-06	11.00	2019-03-03	KADANGHA	2	0	1		1		2	NA	NA	7	3	3	0	0	NA	0	NA	NA	NA	NA	1	1	0		1		3	0	0	1		0	0	1	0	0
369	NKK		0	52	2		1	NA	YAYAMACA67	2019-03-07	10.15	2019-03-06	KADANGHA	2	2	1		1		2	NA	NA	6	6	6	0	0	2	0	NA	NA	NA	NA	1	1	0		3		3	3	0	1		0	0	1	1	0
370	NKK	1945-12-31	1	65	2		1	NA	BABBADCA54	2019-03-09	13.45	2019-03-05	KADANGHA	1	1	1		1		1	0	NA	5	4	3	1	0	0	0	NA	NA	NA	NA	1	1	0		2		2	7	1	2		0	1	1	0	0
371	NKK	1955-06-06	1	64	1		2	6	TSIDELSO55	2019-03-23	14.15	2019-03-20	KADANGHA	1	3	1		1		1	0	NA	1	0	0	0	0	0	1	1	0	0	NA	1	0	1		1		2	1	1	1		0	1	0	0	0
372	NKK	1966-02-03	1	53	1		2	6	SAMSIMSO66	2019-03-22	16.55	2019-03-10	KADANGHA	2	1	1		1		1	NA	NA	6	6	6	0	0	2	0	NA	NA	NA	NA	0	NA	NA		3		3	2	1	1		0	1	1	0	0
373	NKK	1964-06-15	0	55	1		2	6	BAKCATSO64	2019-03-23	08.05	2019-02-19	KADANGHA	2	0	1		1		4	NA	NA	4	2	2	0	0	0	0	NA	NA	NA	NA	1	1	0		1		2	2	0	2		0	0	1	0	0
374	NKK	1957-06-15	0	62	1		2	6	LTKALOSO57	2019-03-22	16.00	2019-03-08	KADANGHA	2	1	1		1		1	NA	NA	10	6	6	0	0	0	0	NA	NA	NA	NA	1	1	0		1		2	0	1	1		0	1	1	0	0
375	NKK		0	70	2		1	NA	KODTOUCA49	2019-03-20	07.15	2019-03-18	KADANGHA	1	2	1		0	DATCHA	1	1	2	14	14	12	0	2	2	1	1	0	0	NA	0	NA	NA		3		2	4	0	1		0	1	1	0	0
376	NKK	2019-06-15	0	57	2		1	4	KPEYAWCA62	2019-03-21	08.10	2019-03-13	KADANGHA	1	2	1		1		2	0	NA	0	NA	NA	NA	NA	2	0	NA	NA	NA	NA	0	NA	NA		3		3	4	0	2		0	0	0	1	0
377	NKK	1944-06-15	0	75	2		1	4	AMEYAOCA44	2019-03-21	09.15	2019-03-19	KADANGHA	1	0	1		0	NOTSE	1	0	NA	11	9	5	2	2	2	0	NA	NA	NA	NA	0	NA	NA		3		3	4	0	2		0	1	1	0	0
378	NKK	1966-06-15	0	53	2		1	NA	LAWLATCA66	2019-03-20	10.05	2019-03-08	KADANGHA	1	2	1		1		2	1	NA	4	4	4	0	0	0	0	NA	NA	NA	NA	1	1	0		1		2	3	0	2		1	0	0	0	0
379	NKK	1954-06-15	0	65	1		2	6	KAMMETSO54	2019-03-23	10.48	2019-03-18	KADANGHA	1	1	1		1		2	NA	NA	5	5	4	1	0	0	0	NA	NA	NA	NA	1	1	0		1		2	0	0	1		1	0	0	0	0
380	NKK		0	52	1		2	6	AMEKODSO67	2019-03-25	13.45	2019-03-19	KADANGHA	1	2	1		1		1	0	NA	3	3	3	0	0	2	0	NA	NA	NA	NA	1	0	1		3		2	4	0	3		0	1	1	0	0
381	NKK	2019-06-15	0	99	1		2	6	MAHKOMSO20	2019-03-25	12.15	2019-03-19	KADANGHA	1	3	1		0	ATAKPAME	2	1	10	16	16	5	8	3	0	0	NA	NA	NA	NA	0	NA	NA		4	LOCATION	2	0	0	1		0	0	1	0	0
382	NKK	2019-06-15	0	55	2		1	4	KOWESSCA64	2019-03-21	10.20	2019-03-16	KADANGHA	2	0	1		1		2	0	NA	3	2	2	0	0	0	0	NA	NA	NA	NA	1	1	0		1		2	0	0	2		0	0	1	0	0
383	NKK	2019-06-15	0	60	2		1	NA	SONOUSCA59	2019-03-20	13.00	2019-03-14	KADANGHA	1	0	2	BURKINABE	0	TSEVIE	1	0	NA	5	4	4	0	0	2	0	NA	NA	NA	NA	0	NA	NA		3		2	2	0	1		0	1	1	0	0
384	NKK	1964-12-31	1	55	1		2	6	AHOABLSO64	2019-03-23	09.50	2019-01-20	KADANGHA	2	1	1		1		2	NA	NA	6	6	5	1	0	2	0	NA	NA	NA	NA	1	1	0		1		2	3	0	2		0	0	1	0	0
385	NKK	1949-06-15	0	70	1		1	5	DOGSASSO49	2019-03-26	11.05	2019-03-21	AVOYI	1	1	1		0	ANEHO	4	0	NA	7	4	4	0	0	0	0	NA	NA	NA	NA	1	1	0		0		1	0	0	1		0	0	1	0	0
386	NKK	2019-08-08	1	54	4	CHR-LC	1	1	YOVMARLC65	2019-03-29	12.30	2019-03-26	AVOYI	2	2	1		0	TSEVIE	3	NA	NA	4	4	0	4	0	2	0	NA	NA	NA	NA	0	NA	NA		3		2	4	0	2		1	0	0	0	0
387	NKK	1954-06-15	0	65	1		2	6	GAVKOFSO54	2019-03-23	13.05	2019-03-18	KADANGHA	1	0	1		1		1	0	NA	9	9	9	0	0	0	0	NA	NA	NA	NA	1	1	0		1		2	1	0	1		0	1	1	0	0
388	NKK	1954-06-15	0	65	1		2	NA	ADZSENSO54	2019-03-23	09.02	2019-03-07	KADANGHA	2	2	1		1		1	NA	NA	3	3	3	0	0	0	1	1	0	0	NA	1	1	0		2		2	0	1	1		0	0	1	0	0
389	NKK	1964-12-12	1	55	1		1	5	BITMEBSO64	2019-03-06	15.30	2019-03-05	KOUAKOU	2	NA	1		1		5	NA	NA	2	2	2	0	0	2	0	NA	NA	NA	NA	0	NA	NA		3		2	8	1	2		0	0	1	0	0
390	NKK		0	65	2		1	NA	BITKOMCA54	2019-03-20	11.20	2019-03-01	KADANGHA	1	2	1		1		2	1	NA	5	5	5	0	0	2	0	NA	NA	NA	NA	1	1	0		3		2	2	0	3		0	1	1	0	0
391	NKK	1944-06-15	0	75	2		1	NA	BOTZALCA44	2019-03-20	08.00	2019-03-18	KADANGHA	2	0	1		1		2	NA	NA	6	6	6	0	0	0	0	NA	NA	NA	NA	1	1	1		1		2	0	0	1		0	0	1	1	0
392	NKK	2957-06-15	0	62	2		1	NA	TOMMASCA57	2019-03-20	08.00	2019-03-18	KADANGHA	2	2	1		1		1	NA	NA	5	5	4	0	1	0	1	1	0	0	NA	0	NA	NA		2		2	0	1	1		0	1	0	0	0
393	NKK	1950-12-31	0	68	4	KPALIME	1	NA	AGBKODKP50	2018-10-01	12.11	2018-09-20	WELBECK	1	3	1		0	KPALIME	4	1	2	4	4	0	3	1	1	1	1	0	0	NA	0	NA	NA		2		4	0	1	1		0	0	0	0	0
394	NKK		0	85	2		1	2	AHIADJCA33	2018-02-17	18.20	2018-02-13	DDK	2	0	1		NA		2	NA	NA	5	4	4	0	0	NA	0	NA	NA	NA	NA	1	1	0		1		1	0	0	1		0	0	1	0	0
395	NKK	1942-12-31	0	76	4	KPALIME	1	NA	AGBISSKP42	2018-10-04	12.13	2018-10-01	WELBECK	1	0	1		0	KPALIME	1	0	NA	5	5	2	0	3	1	0	NA	NA	NA	NA	1	1	0		3		1	2	0	1		0	1	1	0	0
396	NKK	1938-06-15	0	80	4	CHP MANGO	1	NA	MAYNTCMA38	2018-10-03	20.00	2018-09-29	AGBOKOU	2	0	1		0	MANGO	2	NA	NA	5	5	1	4	0	0	0	NA	NA	NA	NA	1	1	0		1		NA	0	1	1		0	0	1	0	0
397	NKK	1950-12-31	1	68	4	CHP KPALIME	1	NA	GOUITOKP50	2018-10-04	14.10	2018-09-30	SIMO JEFF	1	2	1		0	ANEHO	4	0	NA	1	1	0	1	0	0	1	1	0	0	NA	0	NA	NA		2		2	2	1	1		0	0	0	0	0
398	NKK		0	66	4	CHP MANGO	1	NA	SALDEIMA	2018-10-03	08.13	2018-10-03	AGBODAN	2	0	1		0	MANGO	4	0	0	3	3	3	0	0	0	0	NA	NA	NA	NA	1	1	0		1		NA	1	0	3		0	0	1	0	0
399	NKK	1948-12-31	0	70	4	KPALIME	1	NA	GLIKOMKP48	2018-10-04	14.10	2018-09-28	WELBECK	1	1	1		0	GBELOKPE	2	1	3	10	10	3	7	0	1	0	NA	NA	NA	NA	0	NA	NA		3		0	3	0	1		0	0	0	1	0
400	NKK		0	62	4	CHP MANGO	1	NA	LOCMERMA	2018-09-25	12.30	2018-09-23	AGBODAN	2	1	1		0	MANGO	1	0	NA	7	7	4	0	0	0	0	NA	NA	NA	NA	1	1	1		1		1	0	0	1		1	0	0	0	0
401	NKK	1948-12-31	0	70	4	NOTSE	1	NA	KOSKONNO48	2018-10-03	15.58	2018-09-19	DS	1	2	1		0	NOTSE	1	0	NA	6	6	1	4	1	0	1	1	0	0	NA	0	NA	NA		2		2	2	1	1		0	1	1	0	0
402	NKK	1961-11-03	0	57	1		2	NA	KOMCHASO61	2018-12-08	12.00	2018-11-15	AMEGAN	2	2	1		1		2	NA	NA	4	1	1	0	0	2	0	NA	NA	NA	NA	0	NA	NA		3		1	1	0	2		0	0	1	0	0
403	NKK	1968-12-31	1	51	2		1	NA	EDJESSCA68	2019-04-11	18.00	2019-04-10	KADANGHA	2	2	1		1		1	NA	NA	4	4	2	2	0	2	0	NA	NA	NA	NA	1	1	0		1		2	1	1	1		0	1	1	0	0
404	NKK		0	60	2		1	NA	KOUKOFCA59	2019-04-12		2019-04-04	KADANGHA	1	1	1		1		4	0	NA	2	2	1	0	1	0	1	1	0	0	NA	1	1	0		2		2	0	0	1		0	0	0	1	0
405	NKK		0	50	2		1	NA	GBEADJCA69	2019-04-11	07.30	2019-04-03	KADANGHA	2	1	1		0	TSEVIE	1	NA	NA	3	3	3	0	0	2	0	NA	NA	NA	NA	0	NA	NA		3		2	3	0	2		0	1	1	0	0
406	NKK		0	67	2		1	NA	ALLMASCA52	2019-04-11	08.35	2019-04-06	KADANGHA	2	1	1		1		2	NA	NA	5	5	0	0	0	2	0	0	0	NA	NA	1	1	0		3		3	0	0	1		0	0	1	0	0
407	NKK		0	68	2		1	NA	ADIMICCA51	2019-04-13	10.15	2019-04-10	KADANGHA	1	0	1		1		1	0	NA	10	10	1	0	6	0	0	NA	NA	NA	NA	1	1	0		1		2	0	0	1		0	1	1	0	0
408	NKK	1949-09-11	1	70	2		1	NA	BEDAKOCA49	2019-04-11	16.00	2019-04-10	KADANGHA	2	1	1		1		2	NA	NA	1	0	0	0	0	0	1	1	0	0	NA	0	NA	NA		2		3	4	1	1		0	0	1	0	0
409	NKK	1964-06-15	0	55	4	CHR-LC	1	NA	FOLRAYLC64	2019-04-10	13.04	2019-04-08	AVOYI	1	2	1		1		3	NA	0	0	NA	NA	NA	NA	NA	0	NA	NA	NA	NA	1	0	1		1		1	0	0	3		0	0	0	1	0
410	NKK	1963-12-31	1	55	4	CHR-LC	1	6	ANIKOKLC63	2019-04-12	11.45	2019-04-08	AVOYI	1	2	1		1		1	0	NA	4	4	4	0	0	1	1	1	0	0	NA	0	NA	NA		3		2	2	1	1		0	1	1	0	0
411	NKK		0	90	2		1	NA	KASMELCA29	2019-04-12	15.00	2019-04-11	KADANGHA	2	0	1		0	BLITTA	2	1	8	8	7	3	1	3	0	0	NA	NA	NA	NA	1	1	0		1		3	4	0	1		0	0	1	0	0
412	NKK	1952-06-15	0	67	4	CHR-LC	1	6	AMAPAVLC52	2019-04-12	09.05	2019-04-10	AVOYI	2	0	1		1		2	NA	NA	5	5	0	0	0	NA	0	NA	NA	NA	NA	1	1	0		1		2	0	0	1		0	0	1	0	0
413	NKK	1953-12-31	1	66	1		2	6	SEMSADSO53	2019-04-10	17.45	2019-04-02	KADANGHA	1	2	1		1		1	0	NA	8	8	7	0	1	1	0	NA	NA	NA	NA	1	1	0		3		2	4	0	1		0	1	1	0	0
414	NKK	1950-06-15	0	69	4	CHR-LC	1	1	AGAKOSLC50	2019-04-10	13.55	2019-04-08	AVOYI	2	1	1		0	KARA	1	NA	NA	5	4	2	2	0	2	0	NA	NA	NA	NA	1	1	0		3		2	1	0	4	MARI	0	1	1	0	0
415	NKK	1960-12-31	1	59	4	CHR-LC	1	6	AGBKWALC60	2019-04-08	15.05	2019-04-04	AVOYI	1	2	1		1		1	0	NA	3	3	2	0	1	2	0	NA	NA	NA	NA	0	NA	NA		3		4	5	0	1		0	1	1	0	0
416	NKK	2019-07-16	1	59	4	CHR-LC	1	NA	ATATOULC60	2019-04-10	10.10	2019-04-08	AVOYI	2	2	1		1		1	NA	NA	5	5	4	0	1	2	0	NA	NA	NA	NA	0	NA	NA		3		2	1	2	1		0	0	1	0	0
417	NKK		0	51	1		2	6	ALIAWISO68	2019-03-25	08.30220	2019-01-22	KADANGHA	1	1	1		1		4	0	NA	2	2	2	0	0	2	0	NA	NA	NA	NA	1	1	0		3		2	2	0	1		0	0	1	0	0
418	NKK	1958-12-31	1	61	2		1	5	AKIKOFCA58	2019-03-28	08.30	2019-03-22	KADANGHA	1	3	1		0	SOKODE	1	0	NA	6	6	1	4	1	0	1	1	0	0	NA	1	0	1		2		2	2	1	1		0	1	1	0	0
419	NKK	1954-12-31	1	65	2		1	4	AGBKODCA54	2019-03-27	13.50	2019-03-22	KADANGHA	1	3	1		1		1	0	NA	4	4	4	0	0	1	1	1	0	0	NA	1	1	0		2		2	3	0	1		0	1	1	0	0
420	NKK	1947-12-31	1	72	1		2	NA	EGBPASSO47	2019-03-26	14.00	2019-03-25	KADANGHA	1	2	1		0	KARA	1	1	2	9	9	5	4	0	1	1	1	0	0	NA	1	1	0		2		2	0	1	1		0	1	1	0	0
421	NKK	1964-02-28	1	55	1		2	6	KOMKOFSO64	2019-03-26	11.44	2019-03-17	KADANGHA	1	2	1		1		1	0	NA	1	1	1	0	0	1	0	NA	NA	NA	NA	0	NA	NA		3		2	3	0	1		0	1	1	0	0
422	NKK		0	60	2		1	5	PINALBCA59	2019-03-28	07.30	2019-03-24	KADANGHA	2	1	1		1		2	NA	NA	5	5	4	0	1	0	0	NA	NA	NA	NA	1	1	0		4	LOCATION	3	3	0	1		0	0	1	0	0
423	NKK		0	60	1		2	6	AHIANASO59	2019-03-25	12.05	2019-02-20	KADANGHA	1	2	1		1		1	1	2	5	5	4	0	1	2	0	NA	NA	NA	NA	1	1	0		3		2	4	0	1		0	1	1	0	0
424	NKK	1968-12-31	1	51	1		2	6	ADJVIGSO68	2019-03-25	10.20	2019-03-15	KADANGHA	1	2	1		1		1	0	NA	6	6	6	0	0	2	0	NA	NA	NA	NA	0	NA	NA		3		2	8	0	1		0	1	1	0	0
425	NKK	1965-12-31	1	54	1		2	6	DEKKOMSO65	2019-03-25	09.30	2019-03-21	KADANGHA	1	3	1		1		1	0	NA	2	2	2	0	0	2	0	NA	NA	NA	NA	1	1	0		3		2	1	0	2		0	1	0	0	0
426	NKK		0	60	1		2	6	AWOADJSO59	2019-03-25	07.30	2019-01-31	KADANGHA	2	0	1		1		4	NA	NA	6	5	5	0	0	1	0	NA	NA	NA	NA	0	NA	NA		3		2	2	0	1		0	0	1	0	0
427	NKK	1948-06-05	1	71	2		1	5	AKUADOCA48	2019-03-28	12.10	2019-03-22	KADANGHA	2	2	1		1		2	NA	NA	5	4	2	0	2	0	0	NA	NA	NA	NA	1	1	0		1		2	0	0	1		0	0	1	0	0
428	NKK		0	52	1		2	6	NOUPAUSO67	2019-04-11	11.00	2019-04-09	KADANGHA	1	1	1		1		4	0	NA	1	1	0	1	0	2	0	NA	NA	NA	NA	0	NA	NA		3		1	1	0	3		1	0	0	0	0
429	NKK	2019-12-31	1	55	4	CHR-LC	1	6	ESSBAYLC54	2019-04-10	12.05	2019-04-08	AVOYI	2	0	1		1		1	NA	NA	10	9	1	0	2	NA	0	NA	NA	NA	NA	1	1	0		1		1	0	1	4	ENFANT	0	0	1	0	0
430	NKK		0	54	2		1	NA	KOUKAFCA65	2019-04-13		2019-04-10	KADANGHA	2	2	1		1		2	NA	NA	2	2	2	0	0	1	0	NA	NA	NA	NA	1	1	0		1		2	1	0	2		0	0	1	0	0
431	NKK		0	65	2		1	4	GAYKODCA54	2019-04-12	14.05	2019-04-05	KADANGHA	1	0	1		1		1	1	6	19	19	10	7	2	0	0	NA	NA	NA	NA	1	1	0		1		2	4	0	1		0	1	1	0	0
432	NKK	2019-08-24	1	59	2		2	NA	OLOKOKCA60	2019-04-13	09.00	2019-04-10	KADANGHA	1	3	1		0	BADOU	1	0	NA	3	3	0	3	0	1	1	1	0	0	NA	0	NA	NA		2		2	5	1	1		0	1	1	0	0
433	NKK		0	53	1		2	6	ALAATCSO66	2019-04-09	09.15	2019-03-28	KADANGHA	1	2	1		1		1	0	NA	4	4	4	0	0	2	0	NA	NA	NA	NA	0	NA	NA		3		2	7	0	2		0	1	1	0	0
434	NKK	1969-06-15	0	50	4	CHR-LC	1	NA	DJIYAWIC69	2019-04-10	1115	2019-04-08	AVOYI	2	0	1		0	KPALIME	2	NA	NA	3	3	1	2	0	2	0	NA	NA	NA	NA	1	1	0		3		1	1	0	4	MAISON FAMILIALE	0	0	1	0	0
435	NKK	2019-06-15	0	60	4	CHR-LC	1	6	FOLKOMLC59	2019-04-12	10.30	2019-04-09	AVOYI	1	1	1		0	TSEVIE	1	0	NA	6	6	1	5	0	2	0	NA	NA	NA	NA	0	NA	NA		3		2	3	0	1		0	1	1	0	0
436	NKK	2019-06-15	0	60	1		1	2	BOUSAOSO59	2019-04-11	16.05	2019-04-09	AVOYI	2	1	1		1		1	NA	NA	8	8	8	0	0	NA	0	NA	NA	NA	NA	1	1	0		1		2	0	0	4	MARI	0	1	1	0	0
437	NKK	1946-05-05	1	73	1		1	2	DOSKAGSO46	2019-04-11	15.05	2019-04-08	AVOYI	1	2	1		1		1	0	NA	2	2	1	0	1	0	0	NA	NA	NA	NA	1	1	0		1		2	1	0	1		0	1	1	0	0
438	NKK	2019-06-15	0	65	1		1	6	AHOJACSO54	2019-03-25	12.10	2019-03-19	AVOYI	1	2	1		0	TSEVIE	1	1	3	12	12	4	6	2	1	1	1	0	0	NA	1	1	0		3		1	NA	0	1		0	1	1	0	0
439	NKK	1962-04-08	0	57	4	CHR-LC	1	6	NOUAFILC62	2019-03-28	14.02	2019-03-25	AVOYI	2	0	1		0	KOUVE	4	NA	NA	5	5	1	4	0	2	0	NA	NA	NA	NA	1	1	0		3		1	0	0	1		0	0	1	0	0
440	NKK	1948-08-22	1	71	1		2	NA	TCHEYOSO48	2019-03-27		2019-02-27	DKD	1	2	1		1		1	0	NA	5	5	4	1	0	1	1	1	0	0	NA	1	1	0		3		2	5	1	1		0	1	1	0	0
441	NKK	1968-09-13	0	51	1		1	2	ABBCOLSO68	2019-03-25	15.40	2019-03-23	AVOYI	1	2	1		1		1	0	NA	3	3	3	0	0	0	0	NA	NA	NA	NA	1	1	0		NA		2	NA	0	1		0	1	1	0	0
442	NKK	1959-06-15	0	60	4	CHR-LC	1	6	GNAKOALC59	2019-03-28	08.15	2019-03-25	AVOYI	1	0	1		1		1	1	2	8	8	8	0	0	2	0	NA	NA	NA	NA	0	NA	NA		3		4	10	0	1		0	1	1	0	0
443	NKK	1941-10-22	1	75	2		1	NA	SASEKPCA41	2019-03-28	10.15	2019-03-25	KADANGHA	1	3	1		1		2	0	NA	3	2	2	0	0	0	0	NA	NA	NA	NA	0	NA	NA		4	HERITAGE DE PAPA	3	0	0	1		1	0	0	0	0
445	NKK	1949-12-23	0	70	1		1	2	BASKODS049	2019-03-27	15.55	2019-03-25	AVOYI	1	3	1		1		1	1	2	16	16	12	0	4	2	0	NA	NA	NA	NA	0	NA	NA		3		4	10	0	1		0	1	1	0	0
446	NKK		0	80	4	CHR-LC	1	6	ATIAKOLC39	2019-03-09	11.30	2019-03-11	AVOYI	2	0	1		1		2	NA	NA	5	4	3	1	0	0	1	0	1	0	NA	1	1	0		NA		2	0	0	1		0	0	1	0	0
447	NKK	1962-12-31	1	57	2		1	NA	DJOYAWCA62	2019-03-28	11.55	2019-03-25	KADANGHA	1	2	1		1		1	0	NA	3	3	3	0	0	2	0	NA	NA	NA	NA	1	1	0		3		2	5	0	1		0	1	1	0	0
448	NKK	1968-12-31	1	60	4	CHR-LC	1	6	LANISSLC68	2019-03-28	11.30	2019-03-25	AVOYI	1	NA	1		1		1	0	NA	6	6	5	1	0	2	0	NA	NA	NA	NA	1	1	0		1		2	NA	0	1		0	1	1	0	0
449	NKK		0	60	4	CHR-LC	1	NA	ABAABILC59	2019-03-28	10.15	2019-03-26	AVOYI	2	0	2	NIGER	0	NIGER, VISITE A LOME	2	NA	NA	6	3	2	0	1	NA	0	NA	NA	NA	NA	1	1	0		1		2	0	0	2		0	0	1	0	0
450	NKK	1960-12-31	1	59	2		1	NA	GIDANKCA60	2019-03-27	12.33	2019-03-27	KADANGHA	1	2	1		0		1	0	NA	10	9	8	1	0	2	0	NA	NA	NA	NA	0	NA	NA		3		3	7	1	2		0	1	1	0	0
451	NKK	1963-06-15	0	56	4	CHR-LC	1	6	AKAAFILC63	2019-03-29	10.35	2019-03-25	AVOYI	2	0	1		0	TSEVIE	1	NA	NA	4	3	3	0	0	2	0	NA	NA	NA	NA	1	1	0		3		2	3	0	4	MAISON FAMILIALE	0	1	1	0	0
452	NKK		0	55	2		1	4	AKATCHCA64	2019-03-27	11.30	2019-03-25	KADANGHA	1	0	1		0	NOTSE	1	1	4	16	16	8	0	8	1	0	NA	NA	NA	NA	0	NA	NA		3		2	1	0	2		0	1	0	0	0
453	NKK		0	63	2		1	NA	SOWAKOCA56	2019-03-27	09.30	2019-03-21	KADANGHA	2	0	1		0	YOTO	1	NA	NA	8	7	5	0	2	1	0	NA	NA	NA	NA	1	1	0		1		2	0	0	1		0	1	0	0	0
454	NKK		0	70	2		1	NA	DABASSCA59	2019-03-27	08.30	2019-03-25	KADANGHA	2	0	1		1		2	NA	NA	5	5	2	1	2	0	1	0	1	0	NA	1	1	0		1		2	0	0	1		0	0	0	0	0
455	NKK		0	55	2		1	4	LAWSALCA64	2019-03-27	10.40	2019-03-21	KADANGHA	1	0	1		1		1	0	NA	7	7	0	0	7	2	0	NA	NA	NA	NA	1	1	0		3		3	1	0	1		0	1	0	0	0
456	NKK		0	68	2		1	5	ABANOECA51	2019-03-28	09.20	2019-03-20	KADANGHA	1	0	1		1		4	0	NA	2	2	2	0	0	0	0	NA	NA	NA	NA	1	0	1		1		2	0	0	1		0	0	1	1	0
457	NKK	1949-12-31	1	70	1		2	3	MODKOMSO49	2019-03-27		2019-03-27	DKD	1	3	1		0	AYOME	1	0	NA	8	8	2	5	1	1	0	NA	NA	NA	NA	0	NA	NA		3		2	4	1	1		0	1	1	0	0
458	NKK	1966-06-15	0	53	1		1	2	ASSTITSO66	2019-03-27	17.07	2019-03-25	AVOYI	1	3	1		0	ATAKPAME	1	0	NA	6	6	4	2	0	2	0	NA	NA	NA	NA	0	NA	NA		3		3	7	1	1		0	1	1	0	0
459	NKK	1964-12-31	0	55	1		1	2	ATAAYOSO64	2019-03-25	14.35	2019-03-23	AVOYI	2	0	1		0	AGBODRAFO	1	NA	NA	10	7	1	3	3	2	0	NA	NA	NA	NA	1	1	0		1		1	NA	0	1		0	1	1	0	0
460	NKK	2019-06-15	0	50	1		1	2	ABOKOMSO69	2019-03-27	11.15	2019-03-25	AVOYI	1	2	1		1		1	0	NA	2	2	2	0	0	2	0	NA	NA	NA	NA	0	NA	NA		3		NA	NA	0	1		0	1	1	0	0
461	NKK	2019-06-15	NA	60	4	CHR-LC	1	6	ALAFELLC59	2019-03-25	14.40	2019-03-25	AVOYI	2	1	1		0	AZANWU	2	NA	NA	8	6	1	2	3	2	0	NA	NA	NA	NA	1	1	0		3		2	1	0	1		0	0	1	0	0
462	NKK	1959-06-15	0	60	1		1	6	AGBAFISO59	2019-03-25	13.10	2019-03-19	AVOYI	2	1	1		1		1	NA	NA	2	2	2	0	0	2	0	NA	NA	NA	NA	1	1	0		NA		1	0	0	2		0	0	1	1	0
463	NKK		0	55	2		1	NA	SOUSALCA64	2019-04-25	08.00	2019-04-23	KADANGHA	1	0	1		1		1	1	2	7	7	7	0	0	2	0	NA	NA	NA	NA	0	NA	NA		3		2	8	0	1		0	1	1	0	0
464	NKK	1969-06-15	0	50	1		1	5	NOUABOSO69	2019-04-29	16.15	2019-04-13	AVOYI	1	1	2	NIGERIA	1		1	0	NA	3	3	3	0	0	2	0	NA	NA	NA	NA	0	NA	NA		3		4	4	0	2		0	1	1	0	0
465	NKK	1960-12-31	1	59	1		2	3	TELPEKSO60	2019-04-24	10.20	2019-04-09	DKD	1	2	1		0	KARA	1	1	4	5	5	5	0	0	2	0	NA	NA	NA	NA	1	1	1		3		1	7	0	1		1	0	0	0	0
466	NKK	1964-06-15	0	55	4	CHR-LC	1	NA	ASSESTLC64	2019-04-25	10.30	2019-04-19	AVOYI	2	0	1		1		2	NA	NA	5	5	5	0	0	2	0	NA	NA	NA	NA	1	1	0		3		2	3	0	4	ENFANTS	0	0	1	0	0
467	NKK		0	63	2		1	5	ASSFRACA56	2019-04-18	16.58	2019-04-17	KADANGHA	2	2	1		1		2	NA	NA	5	5	5	0	0	0	0	NA	NA	NA	NA	1	1	0		1		2	0	0	1		0	1	1	0	0
468	NKK		0	75	2		1	NA	ANOKOFCA44	2019-04-25	09.15	2019-04-23	KADANGHA	1	2	1		1		1	0	NA	6	5	5	0	0	0	1	1	0	0	NA	1	1	0		1		1	0	0	1		0	0	1	0	0
469	NKK		0	63	2		1	5	KOUTCHCA56	2019-04-18	18.00	2019-04-15	KADANGHA	1	0	1		1		1	0	NA	5	5	4	0	1	0	1	1	0	0	NA	1	1	0		2		2	1	1	1		0	1	1	0	0
470	NKK		0	75	2		1	NA	AZITONCA44	2019-04-25	10.05	2019-04-23	KADANGHA	2	0	1		1		2	NA	NA	5	5	4	0	1	0	0	NA	NA	NA	NA	1	1	0		1		2	0	0	1		0	0	1	0	0
471	NKK	1956-06-15	1	62	1		1	NA	ATIAKUSO56	2018-09-28	12.09	2018-09-18	LYM	1	3	1		1		1	0	NA	3	3	2	0	1	2	0	NA	NA	NA	NA	0	NA	NA		3		4	40	1	1		0	1	1	0	0
472	NKK	31/12/1195	1	68	1		2	NA	KPAAGOSO51	2018-09-28	12.05	2018-08-26	DFGK	1	1	1		0	SOTOUBOUA	1	1	3	9	9	1	7	1	2	0	NA	NA	NA	NA	1	0	1		3		3	4	0	1		0	1	0	0	0
473	NKK	1963-04-29	0	55	1		2	NA	JOHAMPSO63	2018-09-29	13.00	2018-09-18	DFGK	1	2	1		1		1	0	NA	6	6	6	0	0	2	0	NA	NA	NA	NA	0	NA	NA		3		2	8	0	1		0	1	0	0	0
474	NKK	1962-10-11	0	56	1		1	NA	AMOCLESO62	2018-09-28	13.18	2018-09-24	LYM	1	2	1		1		3	NA	NA	NA	NA	NA	NA	NA	2	0	NA	NA	NA	NA	1	0	1		3		1	0	0	1		1	0	0	0	0
475	NKK	1962-06-15	0	56	1		2	NA	BIKEOJSO62	2018-03-28	15.30	2018-03-11	DFGK	1	2	1		1		1	0	NA	3	3	3	0	0	0	1	1	0	0	NA	0	NA	NA		2		2	4	1	1		0	1	0	0	0
476	NKK	1960-06-15	1	58	1		2	NA	AROGARSO60	2018-09-28	15.39	2018-08-15	LYM	1	0	1		0	AMOUOBLO	1	1	2	14	14	11	3	0	2	0	NA	NA	NA	NA	0	NA	NA		3		5	40	0	1		0	1	1	0	1
477	NKK		0	62	1		2	NA	AMELFOSO56	2018-09-28	14.30	2018-09-25	DFGK	2	1	1		1		2	NA	NA	1	1	1	0	0	2	0	NA	NA	NA	NA	1	1	0		3		2	4	0	1		1	0	0	0	0
478	NKK		0	50	1		2	NA	DADSOUSO68	2018-09-29	12.00	2018-08-29	DFGK	1	0	1		0	BLITTA	1	1	2	11	11	6	5	0	2	0	NA	NA	NA	NA	1	1	0		1		1	10	0	1		0	1	0	0	0
479	NKK		0	60	4	NOTSE	1	NA	AMAAFONO58	2018-09-27	08.41	2018-09-26	DS	2	0	1		0	NOTSE	2	NA	NA	4	4	1	3	0	2	0	NA	NA	NA	NA	0	NA	NA		3		0	4	0	3		0	0	0	0	0
480	NKK		0	72	1		1	NA	DESAKOSO46	2018-09-29	12.15	2018-09-25	DFGK	2	4	1		1		1	NA	NA	4	4	4	0	0	0	1	1	0	NA	NA	1	1	0		2		3	0	1	2		0	1	0	0	0
481	NKK	1954-12-31	1	64	1		2	NA	ADOKUWSO54	2018-09-28	13.30	2018-09-12	DFGK	1	3	1		1		1	1	3	10	10	9	0	1	0	1	1	0	0	NA	1	1	0		1		4	5	1	1		0	1	0	0	0
482	NKK	1965-12-31	1	52	4	NOTSE	1	NA	KOANANNO65	2018-09-25	11.45	2018-09-04	DS	1	3	1		0	NOTSE	1	0	NA	2	2	1	1	0	2	0	NA	NA	NA	NA	0	NA	NA		3		4	11	1	1		0	1	1	0	0
483	NKK		0	54	1		1	NA	KODAGBSO64	2018-09-29	11.00	2018-09-12	DFGK	1	2	1		1		1	1	3	4	4	4	0	0	0	0	NA	NA	NA	NA	1	0	1		1		2	3	0	2		0	1	0	0	0
484	NKK	1946-05-15	0	72	1		1	NA	DIASALSO46	2018-09-28	10.58	2018-09-17	LYM	1	3	2	GHANEENNE	1		1	0	NA	3	3	1	0	2	1	0	NA	NA	NA	NA	1	1	0		1		4	10	0	1		0	1	1	1	0
485	NKK	1946-06-15	NA	72	1		2	NA	YERMOUSO46	2018-09-28	14.15	2018-09-27	LYM	1	4	1		1		1	1	3	NA	NA	NA	NA	NA	0	0	NA	NA	NA	NA	1	1	1		1		2	3	0	1		0	1	1	0	0
486	NKK	1959-06-15	NA	59	3		2	NA	KANKA59	2018-10-05	16.40	2018-09-10	AYIGAH	1	2	1		0	KARA	1	1	4	7	6	0	5	0	0	1	1	0	0	NA	1	1	0		4	LOCATIONS	2	1	0	1		0	1	0	0	0
487	NKK	1953-12-31	0	65	4	CHP KPALIME	2	NA	AGOKOSKP53	2018-10-18	12.55	2018-10-10	SIMO	1	1	1		0	KPALIME	2	0	NA	1	1	0	1	0	0	0	NA	NA	NA	NA	1	1	1		1		1	0	0	4	MAISON FAMILLIALE	0	0	0	1	0
488	NKK	1939-12-31	0	78	4	CHP NOTSE	1	NA	BAKTILNO39	2018-10-23	09.10	2018-10-18	DS	2	1	1		0	NOTSE	2	NA	NA	9	7	1	6	0	0	1	0	1	0	NA	1	1	1		2		1	3	0	1		0	0	1	0	0
489	NKK		NA	55	3		2	NA	AFAKA	2018-10-05	15.15	2018-10-19	AYIGAH	1	2	1		0	KARA	1	0	NA	2	2	2	0	0	0	0	NA	NA	NA	NA	1	0	1		0		2	6	0	1		0	1	0	0	0
490	NKK	1958-12-31	0	61	4	CHP KPALIME	2	NA	AKPMESKP58	2018-10-18	14.02	2018-09-06	SIMO	1	1	1		0	KPALIME	1	0	NA	11	7	7	0	0	2	0	NA	NA	NA	NA	0	NA	NA		3		1	10	0	1		0	1	1	0	0
491	NKK	1963-03-30	0	55	4	CHP KPALIME	1	NA	AHAAMAKP63	2018-10-10	14.05	2018-10-05	SIMO	2	2	1		0	KPALIME	1	NA	NA	5	5	2	2	1	3	0	NA	NA	NA	NA	1	1	0		1		1	0	0	1		0	1	1	0	0
492	NKK		NA	59	2		1	NA	TCHKA	2018-10-21	07.30	2018-10-18	AYIGAH	1	3	1		0	TCHAMBA	1	1	2	4	4	2	2	0	2	0	NA	NA	NA	NA	0	NA	NA		3		4	6	2	1		0	1	1	0	0
493	NKK	1955-12-31	0	63	4	CHP KPALIME	1	NA	AMECHR1955	2018-10-10	14.03	2018-10-05	WELBECK	2	1	1		0	ADITA	2	NA	NA	4	4	0	4	0	0	0	NA	NA	NA	NA	1	1	0		1		0	0	0	2		0	0	1	0	0
494	NKK	1930-11-15	0	88	4	NOTSE	1	NA	AGBADJNO30	2018-10-24	08.06	2018-10-22	DS	2	1	1		0	NOTSE	2	NA	NA	7	6	1	0	5	0	0	NA	NA	NA	NA	1	1	0		0		NA	0	0	3		0	0	1	0	0
495	NKK		0	56	1		1	6	ADJKOKSO62	2018-08-09	09.28	2018-07-31	ALFRED	1	0	1		1		1	1	3	7	5	2	0	3	2	0	NA	NA	NA	NA	0	NA	NA		3		1	2	0	2		1	0	0	0	0
496	NKK	1958-06-15	NA	60	2		1	NA	SODADJCA58	2018-02-19	10.50	2018-02-16		2	0	1		NA		2	NA	NA	5	5	NA	NA	NA	2	0	NA	NA	NA	NA	1	1	0		3		2	0	0	1		0	0	1	0	0
497	NKK	1962-12-31	1	57	1		2	NA	GBAGBASO62	2019-04-25	15.20	2019-04-18	DKD	1	2	1		0	ADETIKOPE	1	0	NA	6	6	4	0	2	1	1	1	0	0	NA	1	0	1		3		2	3	1	1		0	1	1	0	0
498	NKK		0	65	2		1	NA	ENAAFOCA54	2019-04-24	15.45	2019-04-14	KADANGHA	2	1	1		1		2	0	NA	1	0	0	0	0	2	0	NA	NA	NA	NA	0	NA	NA		3		2	2	0	1		0	0	1	0	0
499	NKK	1960-06-15	0	59	4	CHR LC	1	1	OURFATLC60	2019-04-25	11.35	2019-04-23	AVOYI	2	0	1		0	SOKODE	1	NA	NA	8	5	2	0	2	NA	0	NA	NA	NA	NA	1	1	0		1		2	0	0	4	MAISON DU MARI	0	1	1	0	0
500	NKK		0	85	2		1	NA	ADAAFICA34	2019-04-24	08.10	2019-04-17	KADANGHA	2	0	1		1		2	NA	NA	6	4	4	0	0	0	0	NA	NA	NA	NA	1	1	0		1		2	0	0	1		0	0	1	0	0
501	NKK	1941-12-31	1	75	1		2	3	ADAAGOSO44	2019-04-26	16.20	2019-04-16	DKD	1	2	1		1		1	0	NA	8	8	4	0	4	0	1	1	0	0	NA	1	1	1		3		1	2	0	1		1	0	1	0	0
502	NKK		0	80	2		1	NA	POUNAKCA39	2019-04-25	14.15	2019-04-24	KADANGHA	2	0	1		0	BLITTA	2	NA	NA	12	11	2	9	0	1	0	NA	NA	NA	NA	1	1	0		1		2	0	0	1		0	0	1	0	0
503	NKK		0	54	1		2	3	AKAIMMSO65	2019-04-26	17.06	2019-04-22	DKD	2	2	1		0	ASAHOUN	1	NA	NA	5	3	0	3	0	2	0	NA	NA	NA	NA	1	0	1		3		2	0	0	2		1	0	1	0	0
504	NKK		0	75	2		1	NA	SIREYACA44	2019-04-26	09.15	2019-04-20	KADANGHA	2	0	1		0	TSEVIE	2	NA	NA	4	4	1	3	0	0	0	NA	NA	NA	NA	1	1	0		1		2	0	0	1		0	0	1	0	0
505	NKK	1962-11-28	1	56	1		1	5	BAKYAOSO62	2019-04-29	15.20	2019-04-25	AVOYI	1	1	1		1		1	0	NA	2	2	2	0	0	0	0	NA	NA	NA	NA	1	0	1		1		2	NA	0	2		0	1	1	0	0
506	NKK	1961-03-26	1	58	1		1	NA	AFEJOSSO61	2019-04-25	14.20	2019-04-15	DKD	1	2	1		1		1	0	NA	4	4	4	0	0	0	1	1	0	0	NA	0	NA	NA		0		4	7	2	1		0	1	1	0	0
507	NKK	1963-06-15	0	56	1		1	2	KODFRASO63	2019-04-22	11.30	2019-04-20	AVOYI	1	2	1		1		1	1	2	2	2	2	0	0	2	0	NA	NA	NA	NA	0	NA	NA		3		2	4	0	2		0	1	1	0	0
508	NKK	1945-06-15	0	74	1		1	5	TCHTCHSO45	2019-04-22	09.45	2019-04-11	AVOYI	1	NA	1		1		2	0	NA	2	2	2	0	0	0	1	1	0	0	NA	NA	NA	NA		2		3	0	1	1		0	0	0	0	0
509	NKK		0	66	2		1	5	OWOAMACA53	2019-04-18	09.40	2019-04-14	KADANGHA	2	0	1		0	AKEBOU	2	NA	NA	8	7	2	1	4	0	0	NA	NA	NA	NA	1	1	0		1		2	3	0	1		0	0	1	0	0
510	NKK		0	75	1		1	6	KLOAYISO44	2019-04-17	09.40	2019-04-09	KADANGHA	1	0	1		0	ANEHO	2	0	NA	2	2	2	0	0	1	1	1	0	0	NA	1	1	0		1		2	0	0	1		0	0	1	0	0
511	NKK		0	50	1		1	6	EDJSOUSO69	2019-04-17	10.25	2019-04-09	KADANGHA	1	3	1		1		1	0	NA	4	4	4	0	0	2	0	NA	NA	NA	NA	0	NA	NA		3		2	9	0	1		0	1	1	0	0
512	NKK	1954-06-15	0	65	4	CHR LC	1	6	DJAYAWLC54	2019-04-18	18.10	2019-04-15	AVOYI	2	0	1		0	ANIE	1	NA	NA	7	7	3	4	0	NA	0	NA	NA	NA	NA	1	1	0	MARI	1		1	0	0	4	MARI	0	1	1	0	0
513	NKK	1962-11-17	1	57	1		2	6	KPEMENSO62	2019-04-11	16.55	2019-03-31	KADANGHA	1	2	1		1		2	0	NA	4	4	2	0	2	2	0	NA	NA	NA	NA	0	NA	NA		3		2	1	0	1		0	0	1	0	0
514	NKK	1968-06-15	0	51	4	CHR LC	1	1	ROUFOLLC68	2019-04-18	11.30	2019-04-17	AVOYI	1	2	1		1		1	1	NA	2	2	2	0	0	2	0	NA	NA	NA	NA	0	NA	NA		3		2	3	0	4	MAISON FAMILIALE	0	1	1	0	0
515	NKK		0	60	2		1	NA	AKPMESCA60	2019-04-13		2019-04-05	KADANGHA	2	3	1		1		2	NA	NA	6	6	3	0	3	2	0	NA	NA	NA	NA	1	1	0		3		2	6	0	2		0	0	1	0	0
516	NKK		1	68	2		1	4	TOSLAOCA51	2019-04-17	15.20	2019-04-15	KADANGHA	2	1	1		1		4	NA	NA	3	1	1	0	0	0	1	1	0	0	NA	1	1	0		2		2	0	1	1		0	0	1	0	0
517	NKK		0	50	2		1	NA	MAMNOUCA69	2019-04-18	14.20	2019-04-16	KADANGHA	1	2	1		1		1	0	NA	3	3	3	0	0	2	0	NA	NA	NA	NA	0	NA	NA		3		2	4	1	1		0	1	1	0	0
518	NKK	1964-05-06	1	55	4	CHR LC	1	6	YAYISSLC64	2019-04-18	10.45	2019-04-12	AVOYI	1	1	1		1		1	1	2	4	4	4	0	0	2	0	NA	NA	NA	NA	0	NA	NA		3		4	2	0	1		0	1	1	0	0
519	NKK	1966-06-15	0	54	4	CHR LC	1	6	BOFAKOLC65	2019-04-18	09.00	2019-04-15	AVOYI	2	1	1		0	KOUVE	1	NA	NA	7	7	2	5	0	2	0	NA	NA	NA	NA	1	1	0		3		1	1	0	4	MAISON DU MARI	0	1	1	0	0
520	NKK	1959-12-31	1	60	2		1	4	BADWANCA59	2019-04-17	16.15	2019-04-15	KADANGHA	1	2	1		0	NOTSE	1	0	NA	6	6	5	1	0	0	1	1	0	0	NA	0	NA	NA		2		2	8	1	1		0	1	1	0	0
521	NKK		0	63	2		1	5	ATAJEACA56	2019-04-18	10.55	2019-04-15	KADANGHA	2	2	1		1		1	NA	NA	3	3	3	0	0	0	0	NA	NA	NA	NA	0	NA	NA		1		2	3	0	1		0	1	1	0	0
522	NKK	1964-04-24	0	55	1		1	5	DJIYEMSO64	2019-04-16	09.38	2019-04-09	AVOYI	1	2	1		0	DAPAONG	1	0	NA	4	4	2	2	0	2	0	NA	NA	NA	NA	0	NA	NA		3		2	5	1	1		0	1	1	0	0
523	NKK		0	80	1		1	6	GNAYAWSO39	2019-04-17	12.17	2019-04-01	KADANGHA	2	0	1		1		2	NA	NA	6	3	3	0	0	0	0	NA	NA	NA	NA	1	1	0		1		2	0	0	1		0	0	1	0	0
524	NKK		0	87	1		2	6	DONMANSO32	2019-04-30	13.52	2019-04-28	DKD	2	0	1		0	ADJENGRE	2	NA	NA	9	3	3	0	0	3	0	NA	NA	NA	NA	1	1	0		1		1	0	0	4	MAISON FAMILIALLE	0	0	1	0	0
525	NKK		0	57	1		1	6	SKPJOSSO62	2019-04-17	11.29	2019-03-12	KADANGHA	1	2	1		1		1	0	NA	3	3	3	0	0	2	0	NA	NA	NA	NA	0	NA	NA		3		2	8	0	1		0	1	1	0	0
526	NKK		0	52	1		2	NA	TCHTCHSO67	2019-04-25	12.22	2019-04-16	DKD	1	2	1		1		1	0	NA	5	5	5	0	0	2	0	NA	NA	NA	NA	1	0	1		3		1	4	0	2		0	1	1	0	0
527	MOAP	1956-03-17	NA	61	2		1	5	APIANTCA56	2018-02-17	17H36	2018-02-16	INCONNU	2	2	1		NA		2	NA	NA	4	2	1	1	0	0	0	NA	NA	NA		1	1	0		1		1	1	0	1		0	0	1	0	0
530	MOAP		0	55	1		1	6	DESSOFSO63	2018-08-09	11H45	2018-07-24	HERMAN EVI	2	2	1		NA		4	NA	NA	1	1	1	0	0	1	0	NA	NA	NA		0	NA	NA		1		0	0	0	1		0	0	0	1	0
532	MOAP	1938-12-31	0	80	2		1	1	SASMAWCA38	2018-02-17	11H40	2018-02-13	ANANI JOEL	2	0	1		NA		2	NA	NA	5	4	4	0	0	0	1	0	1	0		1	1	0		0		1	0	0	1		0	0	1	0	0
534	MOAP	1965-12-15	NA	53	2		1	NA	KEDAWACA65	2018-02-17	17H09	2017-12-15	INCONNU	1	2	NA		NA		1	1	2	7	7	7	NA	NA	2	0	NA	NA	NA		0	NA	NA		4	SALAIRE	3	8	1	1		0	1	1	0	0
536	MOAP		NA	50	2		1	NA	AMEJACUA68	2018-08-12	1355	2018-08-03	COMLANVI PATRICE	2	1	1		1		3	NA	NA	NA	NA	NA	NA	NA	2	0	NA	NA	NA		0	NA	NA		NA		NA	NA	NA	NA		NA	NA	NA	NA	NA
537	MOAP		NA	62	2		1	6	ASSYAOCA50	2018-08-11	1350	2018-08-09	ALFRED ZAUKPE	1	1	1		NA		1	0	1	9	9	5	NA	NA	0	1	1	0	0	0	1	1	0	0	2	NON	2	1	0	2	NON	0	1	0	0	0
539	MOAP		NA	64	2		1	NA	KOSKOMCA44	2018-08-12	15H00	2018-08-03	DKD	1	1	1		0	GUINEE BISSAU1	1	1	3	17	17	0	17	0	1	1	1	0	0	0	0	NA	NA		3		2	8	0	2		1	0	0	0	0
542	MOAP	1965-08-25	0	54	4	CHR LC	1	NA	ADEKOMLC65	2018-02-17	10H25	2018-02-12	AMEGAN KOMLANVI PATRICE	1	3	1		NA		1	0	1	4	4	4	0	0	1	1	0	0	1	0	0	NA	NA		3		4	6	1	1		0	1	0	0	0
544	MOAP	31/12/158	NA	59	2		1	1	AGBMESCA58	2018-02-17	09H25	2018-02-07	BAWI	1	1	1		NA		1	0	NA	5	5	5	NA	NA	2	0	NA	NA	NA		1	1	0	BEAU FILS	3		3	4	1	1		0	1	1	0	0
545	MOAP	1960-06-15	0	58	4	CHR LC	1	6	ADZKOKLC60	2018-02-17	10H29	2018-02-16	LOKOSSOU	1	0	1		NA		1	0	1	8	8	3	5	0	2	0	NA	NA	NA		1	1	1	0	3		2	12	0	1		0	1	1	1	0
550	MOAP		0	73	4	LOME COMMUNE	2	6	MENEDOL944	2018-02-17	16H50	2018-02-16	DFGK	1	2	1		NA		1	0	1	3	NA	3	NA	NA	2	0	NA	NA	NA		0	NA	NA		3		4	3	0	1		0	1	0	0	0
551	MOAP	2018-02-27	NA	72	2		1	5	ANIELICA46	2018-02-17	17H45	2018-01-27	ANANI Joel	2	2	2	GHANA	NA		2	NA	NA	4	4	1	0	3	0	0	NA	NA	NA		0	NA	NA		4	Epargne	3	0	0	2		0	0	1	0	0
554	MOAP		NA	87	2		1	6	AGBAKOI931	2018-02-17	18H15	2018-01-29	DFGK	2	0	1		NA		2	NA	NA	6	5	4	NA	1	0	0	NA	NA	NA		1	1	0	0	1		2	0	0	1		0	0	1	0	0
555	MOAP		1	56	4	Lome commune	2	6	ASSNOU1962	2018-02-17	15H20	2018-02-12	DFGK	1	3	1		NA		1	0	NA	8	0	8	0	0	2	NA	NA	NA	NA		NA	NA	NA		3		4	10	1	1		0	1	0	0	0
556	MOAP	2018-12-12	1	62	2		1	4	NALADJCA62	2018-02-17	15H50	2018-02-09	ANANI Toel	1	2	1		NA		1	0	1	3	3	2	1	0	0	1	1	0	0	0	1	0	1	0	2		2	3	1	1		0	1	1	0	0
557	MOAP		0	57	2		1	4	AFAWILCA61	2018-02-17	17H19	2018-01-15	EKH	1	1	1		NA		1	0	1	0	NA	NA	NA	NA	2	0	NA	NA	NA		0	NA	NA		3		0	3	0	3		0	1	0	0	0
559	MOAP		0	55	2		1	2	AGBMAS1963	2018-02-23		2018-02-20	DFGK	2	1	1		NA		1	NA	NA	2	0	0	2	0	0	0	NA	NA	NA		1	1	0	0	1		1	1	0	1		0	1	0	0	0
561	MOAP		0	60	2		1	1	AGBFELCA58	2018-02-17	09H02	2018-02-09	EKH	2	1	1		NA		1	NA	NA	5	5	2	3	NA	0	0	NA	NA	NA		0	NA	NA		1		1	0	0	2		0	0	0	0	1
564	MOAP	1953-12-26	0	65	2		1	6	AHLETSCA53	2018-02-17	15H25	2018-02-15	DDK	1	1	1		NA		1	0	1	4	4	4	0	0	0	1	1	0	0	0	1	1	0	0	2		2	3	0	1		0	1	0	0	0
568	MOAP		0	60	4	LOME COMMUNE	1	6	ATTMEDI958	2018-02-17	14H21	2018-02-02	DFGK	2	0	1		NA		4	NA	NA	4	0	4	0	0	2	0	NA	NA	NA		0	NA	NA		3		3	6	0	2		0	0	1	0	0
570	MOAP	1951-12-31	1	67	2		1	1	AKADINCA51	2018-02-17	09H22	2018-02-17	ANANI Joel	1	2	1		NA		1	0	1	3	3	3	0	0	0	1	1	0	0	0	1	1	1	0	2		2	3	1	1		0	1	1	0	0
573	MOAP	1965-09-09	NA	54	2		1	5	LARBINCA65	2018-02-17	18H15	2018-02-16	LOKOSSOU	1	2	1		NA		1	0	NA	3	3	3	0	0	2	0	NA	NA	NA		0	NA	NA		3		2	6	0	2		0	1	1	0	0
581	MOAP	1959-05-03	0	59	2		1	1	AGBTHOCA59	2018-02-17	09H26	2018-02-11	DKD	1	2	1		NA		1	0	1	6	6	3	3	0	0	0	NA	NA	NA		1	0	1		1		0	6	0	1		0	1	0	0	0
584	MOAP		NA	68	2		1	NA	ABBNELCA50	2018-08-11	11H55	2018-08-06	LYM	2	3	1		NA		3	NA	NA	0	NA	NA	NA	NA	0	0	NA	NA	NA		1	0	1		1		NA	0	0	3		1	0	0	0	0
585	MOAP		0	65	4	NOTSE	2	NA	BASDONNO53	2018-09-27	09H55	2018-09-24	DONDYAS	1	0	1		NA		1	1	2	8	8	8	0	0	2	0	NA	NA	NA		0	NA	NA		3		1	8	0	1		0	1	1	0	0
588	MOAP		NA	50	2		1	NA	NYAADJCA68	2018-08-25	13H20	2018-08-23	DKD	2	0	1		1		1	NA	NA	6	6	6	6	0	2	0	NA	NA	NA		1	1	1		3		2	0	0	2		0	1	1	0	0
590	MOAP		NA	70	2		1	2	AMADOVCA48	2018-08-25	10H00	2018-08-22	AMEDE AMAH DANIEL	1	0	1		0		2	0	NA	9	7	7	0	0	NA	0	NA	NA	NA		1	0	1		1		1	4	0	1		0	0	0	1	0
592	MOAP		0	65	2		1	2	KOUEBACA53	2018-08-25	11H40	2018-08-23	AMEDE DANIEL	2	1	1		0	NOTSE	1	NA	NA	4	4	1	3	0	3	0	NA	NA	NA		1	1	1		0		1	0	0	1		0	1	0	0	0
593	MOAP		0	51	2		1	4	AMEKDFCA67	2018-08-26	10H23	2018-08-25	E Hermann	1	3	1		NA		5	1	2	1	1	1	0	0	2	1	0	0	0	Salarie	0	NA	NA		4	SALAIRE	3	3	1	2		1	0	0	0	0
597	MOAP	1966-12-31	1	52	1		2	6	AMEABLSO66	2018-08-10	11H50	2018-02-28	AMEDE AMAH DANIEL	1	2	1		1		1	0	1	6	6	6	NA	NA	2	0	NA	NA	NA		0	NA	NA		3		2	7	2	1		0	1	1	0	0
600	MOAP		1	55	1		2	NA	AMOAFISO63	2018-08-10	13H30	2018-07-07	DKD	2	0	1		1		5	NA	NA	9	9	9	9	0	2	0	NA	NA	NA		1	1	0		3		1	6	0	2		0	0	1	0	0
605	MOAP	1943-12-31	NA	76	2		1	NA	AGBTALCA43	2018-08-11		2018-07-31	DAKEY	1	1	1		NA		1	0	1	7	7	3	NA	4	0	1	1	0	0		1	1	0		2		2	3	1	1		0	1	1	0	0
606	MOAP		0	60	1		1	2	BBEAYISO58	2018-08-09	09H25	2018-07-14	HERMAN EVI	1	1	1		NA		1	1	2	7	7	3	4	0	1	0	NA	NA	NA		0	NA	NA		1		1	3	0	2		0	1	0	0	0
608	MOAP	1961-02-02	1	57	1		2	NA	AKIEYRSO61	2018-08-09	15H55	2018-08-07	Bella	1	3	1		NA		1	0	1	2	2	0	0	2	2	0	NA	NA	NA		0	NA	NA		3		5	2	1	3		1	0	0	0	0
609	MOAP		0	50	1		1	6	AVIMICSO68	2019-08-09	14H02	2018-08-03	Alfred z	1	1	1		NA		1	0	NA	3	3	3	0	0	2	0	NA	NA	NA		1	0	1		1		1	4	0	1		0	1	0	0	0
615	MOAP	1948-06-15	1	70	2		1	NA	AFAFIOCA48	2018-08-12	09H30	2018-08-08	DKD	1	0	1		0	AMEGRA	1	1	3	12	12	2	12	0	3	0	NA	NA	NA		1	1	0		0		1	0	0	1		0	1	1	0	0
621	MOAP	1966-12-11	1	52	2		1	NA	MESDANCA66	2018-08-11	17H00	2018-07-29	LYM	1	2	1		0	CONGO	1	0	NA	2	2	2	0	0	2	0	NA	NA	NA		1	0	1		3		2	12	0	1		0	1	1	0	0
625	MOAP		1	62	2		1	NA	AGBGAECA56	2018-08-12	13H30	2018-08-10	DKD	1	1	1		0	KPEME	1	1	4	11	10	4	10	0	0	1	1	0	0		0	NA	NA		2		1	6	0	1		0	1	1	0	0
627	MOAP		1	54	1		1	NA	AKVADJSO64	2018-08-09	12H30	2018-07-30	Afred z	2	1	1		NA		1	0	NA	3	3	3	0	0	2	0	NA	NA	NA		1	0	1		1		1	NA	0	1		0	1	0	0	0
629	MOAP	1966-12-12	1	52	2		1	NA	MAODACA66	2018-08-25	10H52	2018-08-22	INCONNU	1	0	1		0	ATAKPAMPE	2	1	3	10	5	3	3	2	2	0	NA	NA	NA		0	NA	NA		3		4	10	0	1		0	0	1	0	0
630	MOAP		1	52	1		1	NA	LOUMAWSO66	2018-08-09	14H00	2018-04-12	HERMANN EVI	2	1	1		NA		1	NA	0	NA	NA	NA	NA	NA	1	0	NA	NA	NA		1	NA	NA		1		1	1	0	2		0	1	0	0	0
631	MOAP	1966-12-31	NA	52	2		1	NA	LATGNOCA66	2018-08-11	16H00	2018-08-10	DAKEY	1	2	1		0		1	0	NA	8	8	8	8	0	0	NA	NA	NA	NA		0	NA	NA		2		1	4	1	1		0	1	1	0	0
632	MOAP		1	80	2		1	NA	FANASSCA48	2018-08-25	17H36	2018-08-21	DKD	2	1	1		0		2	NA	NA	3	3	1	2	1	3	0	NA	NA	NA		1	NA	NA		1		1	0	0	1		0	0	1	0	0
633	MOAP		1	51	2		1	NA	KOUKOSCA67	2018-06-26	10H20	2018-08-16	DKD	1	3	1		NA		4	0	NA	3	3	2	2	1	2	0	NA	NA	NA		1	0	1		3		1	2	0	4	MAISON FAMILLIAL	0	0	1	0	0
634	MOAP	1968-06-15	1	50	4	CHR LC	1	NA	ATCESSLC68	2018-08-16	10082018	2018-08-10	AMEGAN CAMLAN	2	2	1		NA		1	0	NA	4	4	4	4	0	2	0	NA	NA	NA		0	NA	NA		3		2	4	1	2		0	1	1	0	0
635	MOAP	2019-06-15	1	77	4	CHR LC	1	NA	DAGAYLC41	2018-08-16	11H20	2018-08-14	EVEGAN COMLANVI	2	0	1		1		1	0	NA	5	5	4	4	1	3	0	NA	NA	NA		0	NA	NA		1		2	2	0	1		0	1	0	0	0
636	MOAP	1964-09-09	1	54	4	CHR LC	1	NA	AMADJCHR64	2018-08-16	14082018	2018-08-14	DKD	2	0	1		NA		3	NA	NA	6	6	3	3	3	3	0	NA	NA	NA		1	1	0		0		2	2	0	2		0	0	1	0	0
637	MOAP	1954-12-31	1	64	1		1	NA	OURSALSO54	2018-08-09	12H05	2018-08-04	LYM	1	0	1		1		1	1	3	5	5	5	5	0	2	0	NA	NA	NA		0	NA	NA		3		2	0	0	1		0	1	1	0	0
638	MOAP	1939-06-15	NA	80	2		1	NA	AKAALOCA38	2018-08-12	13H058	2018-07-27	amegan	2	0	1		0	VOGAN	1	0	NA	8	8	1	3	4	2	0	NA	NA	NA		1	NA	NA		3		1	5	0	1		0	1	1	0	0
639	MOAP	1961-06-15	1	57	2		1	NA	NGAHODCA61	2018-08-11	12H58	2018-08-03	LYM	2	1	1		1		2	0	NA	4	4	4	4	0	2	0	NA	NA	NA		1	1	0	0	3		1	4	0	2		0	0	1	0	0
640	MOAP	1958-06-15	1	60	2		1	NA	OUMKOUCA58	2018-08-12	12H23	2018-08-04	AMEGAN	1	1	1		0	AKEBOU KAMINA	1	1	3	21	21	21	21	0	2	0	NA	NA	NA		0	NA	NA		3		2	7	0	1		0	1	1	0	1
641	MOAP		1	84	2		1	NA	ADOANACA34	2018-08-12	11H34	2018-08-09	DKD	1	3	1		0	TSEVIE	1	1	2	18	15	0	15	0	0	1	1	0	0		0	NA	NA		2		1	4	0	1		0	1	1	0	0
642	MOAP	1958-06-15	1	60	4	CHR LC	1	NA	NAPGNALC68	2018-08-16	10H36	2018-08-14	LYM	2	2	1		1		1	0	NA	3	3	1	1	2	0	1	1	0	0		1	1	0		2		2	1	1	1		0	1	1	0	0
643	MOAP		1	53	1		2	NA	ADOYQOSO65	2018-08-10	08H45	2018-07-20	HERMANN EVI	1	2	1		1		1	1	1	5	5	5	5	0	0	1	1	0	0		1	1	0		1		1	6	0	2		0	1	1	0	0
644	MOAP	1944-12-31	1	75	1		1	NA	ADZADJSO44	2018-02-05	16H20	2019-01-31	LYM	2	2	1		1		1	0	NA	8	8	3	3	5	0	0	NA	NA	NA		1	1	0		1		4	0	0	3		0	0	1	0	0
645	MOAP	1967-12-31	1	52	1		1	NA	ADJCONSO67	2019-02-05	14H43	2019-02-04	LYM	2	2	1		1		3	NA	NA	3	3	3	3	0	2	0	NA	NA	NA		0	NA	NA		3		3	3	0	3		0	0	1	0	0
646	MOAP	1924-12-31	1	95	1		2	NA	TSIMISS024	2019-02-05	12H38	2019-02-03	LYM	1	0	1		1		1	1	2	14	11	9	2	1	0	1	1	0	0		0	NA	NA		2		2	10	0	1		0	1	1	0	0
647	MOAP	1948-12-31	1	70	1		1	NA	HOMKOMSO48	2019-02-05	10H55	2019-01-29	LYM	1	2	1		0	atipkai est mono	1	0	NA	4	4	1	3	0	0	0	NA	NA	NA		1	1	0		1		2	2	0	2		0	1	1	0	0
648	MOAP	1949-12-31	1	70	1		1	NA	LO6AKOSO49	2019-02-05		2019-01-31	LYM	2	0	1		0	NOSTE	1	0	NA	1	1	1	1	0	0	0	NA	NA	NA		1	1	0		3		1	NA	0	3		0	1	1	0	0
649	MOAP		0	60	2		1	NA	DAKEYACA59	2019-09-09	09H45	2019-02-01	kadangha	1	0	1		1		2	0	1	1	1	1	1	0	0	0	NA	NA	NA		1	1	0		1		1	0	0	1		0	0	1	0	0
650	MOAP		1	54	2		1	NA	ATOYAWCA65	2019-02-02	13H44	2019-01-30	kadangha	2	2	1		1		2	0	NA	3	3	3	3	0	2	1	0	0	0		0	NA	NA		2		2	3	0	2		0	0	1	0	0
651	MOAP		1	77	2		1	NA	SEMKOFCA42	2019-02-02	10H35	2019-01-29	kadangha	1	1	1		1		1	1	5	9	6	5	5	1	0	1	1	0	0		0	NA	NA		2		2	6	1	1		0	1	0	0	0
652	MOAP		1	60	2		1	NA	DJOTROCA59	2019-01-03	900	2019-01-16	kadangha	2	0	1		0		2	0	NA	7	4	2	2	2	1	0	NA	NA	NA		0	NA	NA		3		2	0	0	1		0	0	1	0	0
653	MOAP	1953-07-20	1	65	1		1	NA	DEGMADSO53	2018-08-09	16082018	2018-08-09	DKD	1	3	1		0		1	0	NA	4	4	4	4	0	0	0	NA	NA	NA		1	0	0		2		3	4	1	1		0	1	1	0	0
654	MOAP	1958-06-15	1	60	2		1	NA	DERKOUCA58	2018-08-12	12H30	2018-08-01	DKD	1	0	1		1		1	1	2	4	3	2	3	0	3	0	NA	NA	NA		1	1	1		3		1	0	0	2		0	1	1	0	0
655	MOAP		0	60	2		1	NA	TCHKAZEA59	2019-01-30	9H50	2019-01-27	KADAN	1	1	1		1		1	0	NA	5	5	4	4	1	2	0	NA	NA	NA		0	NA	NA		3		3	9	2	1		0	1	1	0	0
656	MOAP		1	52	2		1	NA	BOKFAUCA57	2019-02-02	13H00	2019-01-23	KADANGHA	1	1	1		1		1	1	3	4	4	4	4	0	0	0	NA	NA	NA		0	NA	NA		2		1	4	0	1		1	0	0	0	0
657	MOAP		1	68	1		1	NA	AMAAGBCA51	2019-02-02	11H30	2019-02-01	KADANGHA	2	0	1		0	ANEHO	1	NA	NA	6	6	6	6	0	1	0	NA	NA	NA		0	NA	NA		3		2	2	0	1		0	1	0	0	0
658	MOAP		1	65	2		1	NA	KPEEVECA54	2019-01-30	08H03	2019-01-24	KADANGHA	1	3	1		1		1	0	NA	5	4	4	4	0	0	1	1	0	0		0	NA	NA		2		3	0	1	1		1	0	0	0	0
659	MOAP		1	57	1		1	NA	SITSEDCA62	2019-02-02	08H48	2019-01-31	KADANGHA	2	2	1		1		1	1	4	4	1	1	1	4	0	0	NA	NA	NA		1	0	1		1		3	2	1	1		0	1	0	0	0
660	MOAP	1966-02-18	1	52	4	CHR LC	1	NA	MENAGBCHL4	2018-08-16	9H30	2018-07-23	DKD	1	2	1		1		1	0	NA	4	4	4	4	0	3	0	NA	NA	NA		0	NA	NA		0		1	4	0	4	MAISON FAMILIALE	0	0	1	1	0
661	MOAP	1963-06-15	1	54	2		1	NA	KOKYAWCA63	2018-08-12		2018-07-30	AMEGAN	1	2	1		0		1	0	NA	4	3	3	3	0	2	0	0	0	0		1	1	0	0	2		2	3	NA	1		0	1	1	0	0
662	MOAP		1	65	4	CHR LC	1	NA	GOUACCHR53	2018-08-16	12H24	2018-08-03	DKD	2	0	1		NA		2	1	8	7	7	4	4	3	3	0	NA	NA	NA		1	1	0		0		2	0	1	3		0	0	1	0	0
663	MOAP		1	50	2		1	NA	KETPASCA68	2018-08-12	11H35	2018-08-05	AMEGAN	1	1	1		1		1	0	NA	1	5	5	5	0	NA	0	NA	NA	NA		0	NA	NA		3		1	5	0	2		0	1	1	0	0
664	MOAP		1	58	1		1	NA	KODKODSO60	2018-08-05	11H17	2018-08-09	DKD	1	1	1		1		4	0	NA	7	7	4	4	3	2	0	NA	NA	NA		1	1	0		1		1	0	0	2		1	0	0	0	0
665	MOAP	1968-02-05	1	50	2		1	NA	AJAAYACA68	2018-08-11	09H37	2018-08-09	LYM	1	2	1		1		1	0	NA	3	3	1	2	0	2	0	NA	NA	NA		0	NA	NA		3		NA	15	0	3		0	1	1	0	0
666	MOAP		1	60	2		1	NA	AGBABCCA48	2018-08-12	14H00	2018-08-03	DKD	2	0	1		1		2	0	NA	5	5	4	4	1	3	0	NA	NA	NA		1	1	1		3		1	2	0	2		1	0	0	0	0
667	MOAP		1	69	1		2	6	ALIKOMSO49	2018-08-10	08H46	2018-09-08	DKD	1	2	1		1		1	0	NA	6	6	4	4	2	0	1	1	0	0		0	NA	NA		2		1	0	1	1		0	1	0	0	0
669	MOAP	1968-06-15	NA	50	2		1	NA	DOGJOSCA68	2018-08-12	09H35	2018-08-08	COMLANVI PATRICE	1	2	1		NA		1	0	1	5	5	0	5	0	2	0	NA	NA	NA		0	NA	NA		3		2	1	0	1		0	0	1	0	0
670	MOAP	1946-06-15	0	76	4	CHR-LC	1	NA	NOUALBLC46	2018-08-16	12H41	2018-08-13	LYM	1	1	1		NA		1	0	NA	10	10	1	9	0	3	0	NA	NA	NA		0	NA	NA		0	LOCATION	NA	0	0	1		0	1	1	0	0
672	MOAP		0	56	1		2	6	BATATSSO62	2018-08-10	13H30	2018-08-04	HERMAN EVI	2	2	1		1		2	NA	NA	4	4	1	3	0	0	0	NA	NA	NA		1	1	0		1		2	0	0	2		0	0	1	0	0
674	MOAP		0	82	2		1	2	GNAASSCA36	2018-02-19	11H51	2018-02-16	DFGK	2	0	1		NA		2	NA	NA	5	4	3	1	NA	0	0	NA	NA	NA		1	1	0		1		2	2	0	1		0	0	1	0	0
676	MOAP		0	56	2		1	NA	TCHAKOCA	2018-02-17	1742	2018-02-15	INCONNU	2	0	1		NA		2	NA	NA	6	6	6	6	0	0	0	NA	NA	NA		1	1	1		1		0	0	0	1		0	0	1	0	0
679	MOAP		NA	73	1		1	NA	DEDAKOSO53	2018-08-09	16H00	2018-08-06	DKD	2	0	1		NA		2	NA	NA	7	6	3	6	0	3	0	NA	NA	NA		1	0	0	0	1		2	0	0	1		0	0	1	0	0
681	MOAP		0	72	2		1	5	TIABRICA46	2018-08-11	11H40	2018-08-08	ALFRED ZANKPE	2	NA	1		NA		2	NA	NA	8	2	0	0	0	0	0	NA	NA	NA		1	1	1	0	1		1	0	0	3		1	0	0	0	0
682	MOAP	1938-06-15	NA	80	2		1	2	ANEABLCA38	2018-02-19	13H45	2018-02-13	INCONNU	2	0	1		NA		1	NA	NA	6	4	0	3	1	0	0	NA	NA	NA		1	1	0	0	1		2	0	0	3		0	1	0	0	0
684	MOAP	1964-02-29	0	55	4	CHR LC	2	6	DOUMONLC64	2018-02-17	15H20	2018-02-07	LOKOSSOU	1	2	1		NA		1	1	3	15	15	10	2	4	2	0	NA	NA	NA		0	NA	NA		3	AGRICULTURE	2	14	0	1		0	1	1	0	0
687	MOAP	1964-06-15	NA	54	2		1	2	PARQNKCA64	2018-02-23	10H10	2018-02-23	INCONNU	2	2	1		NA		2	NA	NA	3	3	2	NA	1	2	1	0	1	0	0	1	1	0	0	3		NA	3	0	1		0	0	1	0	0
688	MOAP		0	68	2		1	4	DAGAYACA50	2018-02-17	15H49	2018-02-14	EKH	2	0	1		NA		2	NA	NA	4	4	NA	3	1	0	0	NA	NA	NA		1	1	0	0	1		1	0	0	3		1	0	1	0	0
689	MOAP	1952-06-15	NA	64	4	CHR LC	1	6	SAISELLC52	2018-02-17	12H45	2018-02-15	LOKOSSOU	2	0	1		NA		2	NA	NA	5	5	3	2	0	0	0	NA	NA	NA		1	1	0	0	1		2	0	0	3		0	0	1	0	0
690	MOAP		0	84	4	CHR LC	1	NA	SANADJLC38	2018-02-17	15H26	2018-02-05	QMEGAN comlanvi patrice	2	0	1		NA		2	NA	NA	5	4	NA	4	NA	2	0	NA	NA	NA		0	NA	NA		3		4	15	0	1		0	0	1	0	0
693	MOAP	1948-06-15	NA	70	2		1	2	KOLARMCA48	2018-02-23		2018-02-20	INCONNU	1	4	1		NA		1	1	3	6	6	4	1	1	0	0	NA	NA	NA		1	1	0	0	1		1	4	0	1		0	1	1	0	0
699	MOAP	2018-05-18	NA	50	2		1	4	BOUYAOCA67	2018-02-17	14H47	2018-01-31	BAWI	1	2	1		NA		2	0	2	1	1	0	0	1	3	0	NA	NA	NA		1	0	1	0	0		NA	0	0	4	Maison familiale	0	0	0	1	0
701	MOAP	2018-12-12	NA	52	2		1	6	TCHESSCA67	2018-08-11	13H47100	2018-08-10	LYM	1	2	1		NA		1	0	NA	3	3	3	0	0	2	0	NA	NA	NA		0	NA	NA		3		2	4	0	2		0	1	1	0	0
703	MOAP		0	79	2		1	2	MEDANNI948	2018-02-19	10H50	2018-02-14	DFGK	2	0	1		NA		2	NA	NA	7	5	3	2	0	2	0	NA	NA	NA		1	1	0	0	1		2	8	0	1		0	0	1	0	0
704	MOAP	1958-06-15	0	60	4	CHR LC	1	6	KOFSOALC58	2018-02-17	14H17	2018-02-12	LOKOSSOU	2	0	1		NA		2	NA	NA	4	4	0	4	0	2	0	NA	NA	NA		0	NA	NA		3		3	3	0	2		1	0	0	0	0
706	MOAP	1955-12-31	1	63	2		1	6	ASSKOSCA55	2018-02-17	15H47	2018-02-16	Balakibawi	1	1	1		NA		1	1	2	8	8	7	0	1	0	1	1	0	0	0	0	NA	NA		2		2	6	0	1		0	1	1	0	0
708	MOAP	1955-06-05	0	67	2		1	6	KOMADJCA55	2018-02-17	09H20	2018-02-09	Balakibawi	1	1	1		NA		2	NA	NA	4	4	1	0	3	2	0	NA	NA	NA		1	1	0	0	1		2	0	0	1		0	1	1	1	1
710	MOAP		0	81	2		1	6	BAYMARCA37	2018-02-17	09H40	2018-02-15	INCONNU	2	1	1		NA		2	NA	NA	7	7	1	1	5	3	1	0	1	0	Rente de Maison	1	1	0	0	1		3	3	0	3		0	0	1	0	0
712	MOAP		0	61	4	LC	1	6	TOMAYA1957	2018-02-17	10H25	2018-02-11	DFGK	2	0	1		NA		1	NA	NA	2	2	0	2	0	2	0	NA	NA	NA		0	NA	NA		3		2	4	0	3		0	0	0	0	1
713	MOAP		0	51	2		1	6	BOMJMACA67	2018-02-17	18H26	2018-02-11	AMEGAN Comlamvi Patrice	1	4	1		NA		1	0	NA	6	6	6	0	0	0	1	1	0	0	0	0	NA	NA		2		NA	11	1	NA		0	1	1	0	0
715	MOAP	1960-12-31	NA	57	2		1	1	DAWKOSCA60	2018-02-17	11H45	2018-02-09	BAWI	1	1	1		NA		1	1	6	12	12	11	0	1	2	1	0	0	0	Apres un accident de travail	1	1	1	0	3		2	12	2	1		0	1	1	0	0
716	MOAP		NA	51	2		1	NA	AYIAKP1967	2018-02-17	19H11	2018-02-10	DFGK	2	1	1		NA		2	NA	NA	2	0	2	0	0	2	0	NA	NA	NA		0	NA	NA		3		2	4	0	2		1	0	1	0	0
718	MOAP		0	57	2		1	2	TCHALF1961	2018-02-23	11H13	2018-02-20	DFGK	1	2	1		NA		1	1	2	4	0	1	3	0	0	0	NA	NA	NA		1	1	0	0	1		2	7	0	1		0	1	0	0	0
50	NKK	1948-07-01	0	70	2		1	2	VIGYAWCA48	2018-08-25	13.28	2018-08-24	AMEDE	2	1	1		NA		1	NA	NA	6	6	3	1	2	3	0	NA	NA	NA	NA	1	1	0		1		2	0	0	3		0	0	1	0	0
720	MOAP		0	78	2		1	2	GLIAKOCA40	2018-02-19	13H06	2018-02-02	DFGK	2	0	NA		NA		2	NA	NA	6	4	1	3	NA	0	0	NA	NA	NA		1	1	0		1		1	0	0	1		0	0	1	0	0
721	MOAP		0	63	2		1	2	TSAABP1955	2018-02-19	13H50	2018-02-17	DFGK	2	1	1		NA		1	NA	NA	5	4	4	0	0	2	0	NA	NA	NA		1	1	1		1		2	0	0	1		0	1	0	0	0
723	MOAP	1940-12-31	1	78	2		1	1	SEGCOMCA40	2018-02-17	11H10	2018-02-16	EKH EVI	1	1	1		NA		1	0	1	6	6	0	6	0	0	1	1	0	0		0	NA	NA		2		3	8	0	1		0	1	0	0	0
724	MOAP	2018-02-17	0	62	4	Lome Commune	1	NA	PANMAR1956	2018-02-17	12H20110	2018-02-11	DFGK	2	2	1		NA		3	NA	NA	1	NA	1	NA	NA	0	1	1	0	0		0	NA	NA		2		3	3	0	2		0	0	0	0	0
727	MOAP		NA	54	1		1	2	DATKENS054	2018-08-09	12H05	2018-08-08	BAWI	1	2	1		NA		1	0	1	0	NA	NA	NA	NA	2	0	NA	NA	NA		1	0	0	Eglise	4	Pasteur	1	4	0	3		0	1	0	0	1
61	NKK	1961-01-16	NA	57	4	CHP MANGO	1	NA	YOMFABMA61	2018-10-04	11.40	2018-10-03	AGBOKOU	1	1	1		0	Mango	2	0	NA	11	5	5	0	0	2	0	NA	NA	NA	NA	0	NA	NA		3		1	5	0	1		0	0	1	0	0
730	MOAP		NA	56	2		1	NA	KARVINCA62	2018-08-25	17H50	2018-08-21	INCONNU	1	2	1		1		3	NA	NA	NA	0	0	0	0	NA	0	NA	NA	NA		0	NA	NA		0		0	0	0	2		1	0	0	0	0
732	MOAP		NA	68	2		1	NA	EKPYAWCA50	2018-08-25		2018-08-25	DAKEY	2	1	1		0		5	NA	NA	10	10	2	8	0	0	0	NA	NA	NA		1	1	0		0		0	3	0	4	Maison famillial	0	1	0	0	0
735	MOAP		NA	58	2		1	2	TCHAKOCA60	2018-08-25	15H12	2018-08-22	AMEDE DANIEL	2	1	1		0	VOGAN	1	NA	NA	5	5	4	0	1	2	0	NA	NA	NA		0	NA	NA		3		2	3	0	1		0	1	1	0	0
736	MOAP		NA	65	2		1	NA	MENAKOCA53	2018-08-25		2018-08-19	DAKEY	2	2	1		1		5	NA	NA	3	3	3	NA	NA	0	0	NA	NA	NA		0	NA	NA		0		0	0	0	2		1	NA	NA	NA	NA
737	MOAP	1963-03-17	1	55	1		1	NA	TAOSAKSO63	2018-08-09	17H30	2018-07-31	LYM	1	2	1		NA		1	0	NA	2	2	2	NA	NA	2	0	NA	NA	NA		0	NA	NA		3		5	6	0	3		0	1	1	0	0
739	MOAP		0	56	1		2	6	AMYAMASO62	2018-08-10	08H45	2018-07-12	Alfred Z	1	2	1		1		1	0	1	6	6	6	NA	NA	2	NA	NA	NA	NA		0	NA	NA		3		4	6	2	1		0	1	0	0	0
740	MOAP	1965-04-15	NA	53	1		2	NA	VIEAYASO64	2018-08-10	08H48	2018-07-20	LYM	1	2	1		1		1	1	2	7	7	7	NA	NA	2	0	NA	NA	NA		0	NA	NA		3		2	9	2	3		0	1	1	0	0
742	MOAP		NA	55	2		1	NA	AYESENCA63	2018-08-11	11H57	2018-08-11	DAKEY	2	1	1		0	Tometjicondji	2	NA	NA	6	6	0	6	NA	2	0	NA	NA	NA		1	1	1		1		1	0	0	1		1	0	0	0	0
743	MOAP		0	70	2		1	NA	AGBAKOCA48	2018-08-11	09H35	2018-08-09	DAKEY	2	1	1		1		1	NA	NA	5	3	3	NA	NA	0	0	NA	NA	NA		1	1	1		1		1	5	0	1		0	1	0	0	0
745	MOAP	1947-12-13	0	71	1		1	NA	MWAREMSO47	2018-08-03	09H34	2018-08-07	LYM	1	1	2	Nigeriane	NA		1	0	NA	6	6	4	4	2	2	0	NA	NA	NA		1	1	0		3		4	3	0	2		0	1	1	0	0
748	MOAP		0	72	1		2	6	OYEAZISO46	2018-08-09	15H58	2018-07-31	AFRED Z	1	0	2	NIGERIANE	NA		1	1	2	12	11	8	1	2	2	0	NA	NA	NA		1	0	1		3		2	6	0	2		0	1	0	0	0
751	MOAP	1967-07-04	1	51	1		1	6	MATMASSO67	2018-08-09	14H00	2018-07-31	BAWI	1	1	1		NA		1	1	2	4	4	4	0	0	2	0	NA	NA	NA		1	0	1	Amis	3		2	6	2	2		0	1	1	0	0
752	MOAP		1	58	1		2	NA	SENABIS050	2018-08-10	11H30	2018-06-27	alfred	2	2	1		NA		1	0	NA	6	6	NA	6	0	1	0	NA	NA	NA		1	0	0		1		1	3	0	1		0	1	0	0	0
753	MOAP		0	70	2		1	NA	PISZATCA48	2018-08-11	12H40	2018-08-02		1	3	1		NA		1	NA	1	6	6	3	1	2	2	1	1	0	0		1	1	0		1		2	2	1	1		0	1	0	0	0
754	MOAP		0	70	1		2	NA	EDOAGBSO48	2018-08-10	11H35	2018-08-18	hermann evi	2	0	1		1		1	0	NA	10	5	0	4	1	0	0	NA	NA	NA		1	NA	NA		1		1	0	0	1		1	0	0	0	0
755	MOAP		0	62	1		2	NA	YENASSSO56	2018-08-10	14H30	2018-07-11	hermann	2	1	2	Beninoise	1		1	NA	NA	8	8	0	5	3	0	0	NA	NA	NA		1	1	0		1		0	4	0	2		0	0	0	0	0
757	MOAP		1	63	2		1	NA	AGBEHUCA55	2018-08-11	16H00	2018-08-09	DKD	2	1	1		1		1	NA	NA	2	2	2	0	0	3	0	NA	NA	NA		1	1	0		3		1	0	0	1		0	0	1	0	0
758	MOAP		1	58	2		1	NA	WILADJCA60	2018-08-25	10H51	2018-08-20	DKD	1	2	1		1		1	0	1	4	3	3	3	0	2	0	NA	NA	NA		0	NA	NA		3		2	3	0	4	Maison familiale	0	0	1	0	0
759	MOAP		NA	74	4	BIASHA	1	NA	BOKAKUBI44	2018-08-28		2018-08-28	DAKEY	2	2	1		NA		2	NA	NA	6	6	6	0	0	0	1	1	1	0		0	NA	NA		2		1	5	1	1		0	0	1	0	0
760	MOAP		NA	75	1		2	NA	TABKOUSO43	2018-08-10	14H30	2018-07-04	DKD	1	0	1		NA		1	1	2	14	14	12	14	0	2	0	NA	NA	NA		0	NA	NA		4	Agriculture	1	0	0	1		0	1	1	0	0
761	MOAP	1958-10-30	1	63	1		1	NA	APEYADSO58	2018-08-30	09H30	2018-07-30	DKD	1	3	1		NA		1	0	1	4	4	4	4	0	0	0	NA	NA	NA		1	1	0		0		3	0	1	2		1	0	0	0	0
763	MOAP		1	84	1		1	6	NAYKOMSO34	2018-08-09	10H20	2018-07-29	HERMAN EVI	1	2	1		NA		1	0	NA	7	3	2	1	0	1	0	NA	NA	NA		0	NA	NA		3		1	5	0	1		0	1	1	0	0
764	MOAP	1948-12-31	1	70	1		2	NA	SENAFASO48	2018-08-10	11H31	2018-08-03	Victorien B	2	0	1		1		2	NA	NA	4	2	2	0	0	3	0	NA	NA	NA		1	1	0		0		2	0	0	3		0	0	1	0	0
765	MOAP	1966-09-13	1	52	1		2	NA	FIAAFISO66	2018-09-10	11H31	2018-08-05	DKD	2	2	1		1		1	NA	NA	6	6	6	6	0	2	0	NA	NA	NA		0	NA	NA		3		2	4	0	2		1	1	1	0	0
767	MOAP		1	65	1		1	NA	TCHAWACA53	2018-08-11	13H40	2018-07-11	DKD	2	0	1		1		1	NA	NA	9	8	8	8	0	3	0	NA	NA	NA		1	1	0		1		2	0	0	1		0	0	1	0	0
769	MOAP	1953-08-17	1	65	1		2	NA	KPADEVSO53	2018-08-10	13H30	2018-08-06	VICTORIEN B	2	NA	NA		0	ATAKPAme	1	NA	NA	5	5	2	3	NA	3	0	NA	NA	NA		1	1	1		3		1	2	0	1		0	1	1	0	0
[truncated: 357 more columns]
